# Supplementary material for: Intrinsic anti-Stokes emission in living HeLa cells
Source: PLoS One. 2020 Mar 16;15(3):e0230441. doi: 10.1371/journal.pone.0230441 (PMC7075565; doi:10.1371/journal.pone.0230441)
Supplement: S1 Datasets — (ZIP) [file pone.0230441.s005.zip]

Archive with 58 entries (47 files):
- Data/
- Data/Fig 1/
- Data/Fig 1/A.jpg
- Data/Fig 1/B.tif
- Data/Fig 1/C.png
- Data/Fig 1/D.tif
- Data/Fig 1/E.tif
- Data/Fig 1/F.tif
- Data/Fig 2/
- Data/Fig 2/A.png
- Data/Fig 2/B.png
- Data/Fig 2/C.png
- Data/Fig 2/D.jpg
- Data/Fig 2/E.jpg
- Data/Fig 2/F.jpg
- Data/Fig 3/
- Data/Fig 3/A/
- Data/Fig 3/A/Ex485_Label free cell.txt
- Data/Fig 3/A/Ex485_MitoTracker Green in water.txt
- Data/Fig 3/A/Ex485_MitoTracker Green stained cell.txt
- Data/Fig 3/A/Ex633_Label free cell.txt
- Data/Fig 3/A/Ex633_MitoTracker Green in water.txt
- Data/Fig 3/A/Ex633_MitoTracker Green staind cell.txt
- Data/Fig 3/A/Ex633_Water.txt
- Data/Fig 3/B.tif
- Data/Fig 3/C.tif
- Data/Fig 3/D.tif
- Data/Fig 4/
- Data/Fig 4/A.tif
- Data/Fig 4/B.tif
- Data/Fig 4/C.tif
- Data/Fig 4/D.tif
- Data/Fig 4/E.tif
- Data/Fig 4/F.tif
- Data/Fig 4/G.jpg
- Data/Fig 4/H.jpg
- Data/Fig 4/I.jpg
- Data/Fig SI 1/
- Data/Fig SI 1/Ex633_Label free cell.txt
- Data/Fig SI 1/Ex633_Water.txt
- Data/Fig SI 2/
- Data/Fig SI 2/A.tif
- Data/Fig SI 2/B.tif
- Data/Fig SI 2/C.tif
- Data/Fig SI 3/
- Data/Fig SI 3/A.png
- Data/Fig SI 3/B.png
- Data/Fig SI 3/C.png
- Data/Fig SI 4/
- Data/Fig SI 4/A/
- Data/Fig SI 4/A/Ex540_Phenol red.txt
- Data/Fig SI 4/A/Ex633_Cell growth medium with phenol red.txt
- Data/Fig SI 4/A/Ex633_Cell growth medium without phenol red.txt
- Data/Fig SI 4/A/Ex633_Label free cell.txt
- Data/Fig SI 4/A/Ex633_MitoTracker Green in water.txt
- Data/Fig SI 4/A/Ex633_MitoTracker Green staind cell.txt
- Data/Fig SI 4/A/Ex633_Water.txt
- Data/Fig SI 4/B.tif
