# Supplementary material for: Intrinsic anti-Stokes emission in living HeLa cells
Source: PLoS One. 2020 Mar 16;15(3):e0230441. doi: 10.1371/journal.pone.0230441 (PMC7075565; doi:10.1371/journal.pone.0230441)
Supplement: S1 Datasets — (ZIP) [file pone.0230441.s005.zip › Data/Fig 3/A/Ex485_Label free cell.txt]

429.897	106
430.109	114
430.32	108
430.531	113
430.742	109
430.954	109
431.165	109
431.376	103
431.587	112
431.798	106
432.01	108
432.221	108
432.432	110
432.643	107
432.854	112
433.065	112
433.277	112
433.488	108
433.699	106
433.91	109
434.121	107
434.332	107
434.544	109
434.755	112
434.966	111
435.177	108
435.388	108
435.599	114
435.81	104
436.021	110
436.232	110
436.443	109
436.654	107
436.866	108
437.077	115
437.288	106
437.499	110
437.71	110
437.921	108
438.132	110
438.343	110
438.554	107
438.765	108
438.976	107
439.187	111
439.398	101
439.609	113
439.82	104
440.031	111
440.242	106
440.453	110
440.664	109
440.875	110
441.086	106
441.296	111
441.507	112
441.718	114
441.929	108
442.14	112
442.351	107
442.562	106
442.773	112
442.984	108
443.195	111
443.406	111
443.616	111
443.827	106
444.038	109
444.249	110
444.46	112
444.671	106
444.882	108
445.092	109
445.303	110
445.514	107
445.725	108
445.936	107
446.146	110
446.357	106
446.568	107
446.779	110
446.99	105
447.2	109
447.411	113
447.622	113
447.833	109
448.043	106
448.254	114
448.465	106
448.676	111
448.886	112
449.097	110
449.308	108
449.518	111
449.729	107
449.94	109
450.15	106
450.361	107
450.572	108
450.783	113
450.993	107
451.204	110
451.415	111
451.625	109
451.836	107
452.046	105
452.257	112
452.468	108
452.678	111
452.889	108
453.1	112
453.31	112
453.521	111
453.731	105
453.942	115
454.152	108
454.363	111
454.574	115
454.784	117
454.995	110
455.205	107
455.416	104
455.626	105
455.837	111
456.047	111
456.258	108
456.468	111
456.679	109
456.889	108
457.1	108
457.31	107
457.521	107
457.731	111
457.942	107
458.152	110
458.363	109
458.573	112
458.784	107
458.994	111
459.204	107
459.415	112
459.625	108
459.836	105
460.046	116
460.257	108
460.467	108
460.677	112
460.888	114
461.098	107
461.308	109
461.519	110
461.729	108
461.94	110
462.15	112
462.36	117
462.571	113
462.781	108
462.991	107
463.202	108
463.412	105
463.622	111
463.832	106
464.043	109
464.253	118
464.463	110
464.674	108
464.884	110
465.094	111
465.304	109
465.515	113
465.725	110
465.935	105
466.145	106
466.356	112
466.566	106
466.776	115
466.986	107
467.196	109
467.407	104
467.617	114
467.827	108
468.037	113
468.247	106
468.458	109
468.668	107
468.878	107
469.088	113
469.298	107
469.508	110
469.718	114
469.929	108
470.139	110
470.349	112
470.559	106
470.769	112
470.979	106
471.189	107
471.399	111
471.609	109
471.82	104
472.03	112
472.24	110
472.45	109
472.66	109
472.87	104
473.08	108
473.29	106
473.5	106
473.71	109
473.92	109
474.13	108
474.34	109
474.55	108
474.76	110
474.97	109
475.18	108
475.39	108
475.6	107
475.81	112
476.02	106
476.23	105
476.44	109
476.65	113
476.86	111
477.069	109
477.279	109
477.489	107
477.699	109
477.909	106
478.119	105
478.329	111
478.539	105
478.749	110
478.959	107
479.168	105
479.378	109
479.588	114
479.798	109
480.008	106
480.218	116
480.427	107
480.637	113
480.847	113
481.057	110
481.267	115
481.477	107
481.686	114
481.896	107
482.106	111
482.316	113
482.525	115
482.735	106
482.945	104
483.155	106
483.364	104
483.574	116
483.784	111
483.994	112
484.203	108
484.413	106
484.623	103
484.833	110
485.042	107
485.252	112
485.462	110
485.671	107
485.881	106
486.091	108
486.3	108
486.51	111
486.72	110
486.929	105
487.139	106
487.349	111
487.558	114
487.768	101
487.977	106
488.187	110
488.397	110
488.606	110
488.816	109
489.025	112
489.235	107
489.445	109
489.654	113
489.864	108
490.073	107
490.283	109
490.492	112
490.702	108
490.911	103
491.121	107
491.331	106
491.54	112
491.75	110
491.959	108
492.169	106
492.378	107
492.588	108
492.797	108
493.006	111
493.216	106
493.425	106
493.635	111
493.844	114
494.054	109
494.263	111
494.473	112
494.682	109
494.891	111
495.101	104
495.31	104
495.52	107
495.729	110
495.938	109
496.148	107
496.357	107
496.567	106
496.776	113
496.985	112
497.195	111
497.404	109
497.613	110
497.823	111
498.032	109
498.241	114
498.451	111
498.66	125
498.869	138
499.079	166
499.288	202
499.497	247
499.707	264
499.916	300
500.125	293
500.334	295
500.544	293
500.753	304
500.962	307
501.171	296
501.381	306
501.59	299
501.799	287
502.008	287
502.217	295
502.427	294
502.636	295
502.845	285
503.054	297
503.263	288
503.473	282
503.682	286
503.891	293
504.1	291
504.309	298
504.518	294
504.728	276
504.937	305
505.146	296
505.355	279
505.564	277
505.773	289
505.982	274
506.191	265
506.4	275
506.61	246
506.819	267
507.028	273
507.237	268
507.446	259
507.655	265
507.864	262
508.073	265
508.282	262
508.491	256
508.7	251
508.909	253
509.118	252
509.327	244
509.536	265
509.745	269
509.954	260
510.163	257
510.372	253
510.581	258
510.79	252
510.999	246
511.208	261
511.417	245
511.626	243
511.835	253
512.044	243
512.253	247
512.462	249
512.67	256
512.879	244
513.088	241
513.297	238
513.506	228
513.715	243
513.924	246
514.133	242
514.342	219
514.55	221
514.759	235
514.968	239
515.177	227
515.386	231
515.595	232
515.804	251
516.012	220
516.221	230
516.43	225
516.639	224
516.848	226
517.056	225
517.265	221
517.474	219
517.683	217
517.891	214
518.1	215
518.309	207
518.518	214
518.726	204
518.935	214
519.144	211
519.353	221
519.561	218
519.77	211
519.979	218
520.187	220
520.396	229
520.605	208
520.814	206
521.022	200
521.231	206
521.44	201
521.648	202
521.857	206
522.066	215
522.274	212
522.483	197
522.691	205
522.9	209
523.109	207
523.317	202
523.526	201
523.734	205
523.943	201
524.152	193
524.36	185
524.569	185
524.777	209
524.986	196
525.195	206
525.403	197
525.612	194
525.82	193
526.029	189
526.237	201
526.446	193
526.654	189
526.863	189
527.071	181
527.28	185
527.488	179
527.697	206
527.905	186
528.114	192
528.322	196
528.531	180
528.739	182
528.948	198
529.156	191
529.364	197
529.573	193
529.781	210
529.99	184
530.198	186
530.407	184
530.615	188
530.823	181
531.032	181
531.24	176
531.448	177
531.657	174
531.865	185
532.074	193
532.282	189
532.49	162
532.699	182
532.907	176
533.115	171
533.324	183
533.532	176
533.74	175
533.949	181
534.157	180
534.365	179
534.573	177
534.782	186
534.99	169
535.198	179
535.407	176
535.615	183
535.823	177
536.031	173
536.24	181
536.448	171
536.656	174
536.864	172
537.072	170
537.281	173
537.489	183
537.697	171
537.905	173
538.114	170
538.322	177
538.53	174
538.738	182
538.946	169
539.154	174
539.363	182
539.571	167
539.779	164
539.987	161
540.195	171
540.403	171
540.611	175
540.819	176
541.028	166
541.236	174
541.444	164
541.652	174
541.86	173
542.068	170
542.276	168
542.484	161
542.692	174
542.9	170
543.108	168
543.316	162
543.524	166
543.732	161
543.94	155
544.148	156
544.356	172
544.564	157
544.772	157
544.98	156
545.188	163
545.396	153
545.604	171
545.812	158
546.02	158
546.228	166
546.436	148
546.644	159
546.852	150
547.06	164
547.268	165
547.476	160
547.684	151
547.892	163
548.1	154
548.307	167
548.515	154
548.723	154
548.931	149
549.139	143
549.347	155
549.555	163
549.763	148
549.97	166
550.178	143
550.386	157
550.594	151
550.802	149
551.01	164
551.217	161
551.425	147
551.633	157
551.841	161
552.049	161
552.256	161
552.464	155
552.672	155
552.88	159
553.087	147
553.295	152
553.503	148
553.711	154
553.918	146
554.126	147
554.334	159
554.542	157
554.749	148
554.957	145
555.165	148
555.372	147
555.58	154
555.788	158
555.996	153
556.203	156
556.411	157
556.619	148
556.826	150
557.034	139
557.241	150
557.449	151
557.657	150
557.864	149
558.072	148
558.28	145
558.487	145
558.695	143
558.902	139
559.11	143
559.318	141
559.525	149
559.733	150
559.94	140
560.148	142
560.355	135
560.563	149
560.77	148
560.978	140
561.186	138
561.393	151
561.601	134
561.808	142
562.016	140
562.223	150
562.431	148
562.638	143
562.846	136
563.053	138
563.26	142
563.468	136
563.675	144
563.883	134
564.09	136
564.298	144
564.505	143
564.713	139
564.92	139
565.127	136
565.335	138
565.542	140
565.75	135
565.957	138
566.164	127
566.372	143
566.579	144
566.787	133
566.994	137
567.201	139
567.409	129
567.616	137
567.823	133
568.031	133
568.238	131
568.445	136
568.653	131
568.86	139
569.067	132
569.275	138
569.482	133
569.689	134
569.896	139
570.104	134
570.311	144
570.518	136
570.725	135
570.933	127
571.14	133
571.347	129
571.554	127
571.762	138
571.969	131
572.176	129
572.383	130
572.59	128
572.798	131
573.005	127
573.212	133
573.419	138
573.626	139
573.834	138
574.041	137
574.248	131
574.455	131
574.662	129
574.869	124
575.076	133
575.284	129
575.491	128
575.698	128
575.905	126
576.112	128
576.319	124
576.526	128
576.733	133
576.94	124
577.147	130
577.354	130
577.562	122
577.769	126
577.976	130
578.183	127
578.39	135
578.597	127
578.804	127
579.011	125
579.218	124
579.425	121
579.632	124
579.839	124
580.046	138
580.253	122
580.46	123
580.667	134
580.874	132
581.081	120
581.288	127
581.494	127
581.701	128
581.908	125
582.115	124
582.322	130
582.529	132
582.736	129
582.943	128
583.15	122
583.357	124
583.564	124
583.77	133
583.977	122
584.184	123
584.391	126
584.598	126
584.805	118
585.012	126
585.218	129
585.425	124
585.632	125
585.839	125
586.046	123
586.253	133
586.459	126
586.666	131
586.873	118
587.08	127
587.287	123
587.493	117
587.7	135
587.907	123
588.114	125
588.32	122
588.527	127
588.734	126
588.941	117
589.147	130
589.354	122
589.561	121
589.767	122
589.974	128
590.181	118
590.388	116
590.594	127
590.801	117
591.008	125
591.214	133
591.421	116
591.628	126
591.834	123
592.041	128
592.247	117
592.454	122
592.661	126
592.867	123
593.074	113
593.281	125
593.487	129
593.694	118
593.9	117
594.107	121
594.314	121
594.52	117
594.727	122
594.933	122
595.14	119
595.346	121
595.553	126
595.759	117
595.966	128
596.172	118
596.379	116
596.585	120
596.792	119
596.998	128
597.205	121
597.411	120
597.618	118
597.824	123
598.031	111
598.237	123
598.444	116
598.65	118
598.857	120
599.063	114
599.27	128
599.476	116
599.682	122
599.889	122
600.095	116
600.302	111
600.508	122
600.714	127
600.921	114
601.127	121
601.334	122
601.54	119
601.746	121
601.953	122
602.159	118
602.365	115
602.572	122
602.778	119
602.984	121
603.191	121
603.397	122
603.603	125
603.81	109
604.016	118
604.222	123
604.428	124
604.635	111
604.841	118
605.047	119
605.254	118
605.46	118
605.666	119
605.872	117
606.079	118
606.285	123
606.491	119
606.697	116
606.903	119
607.11	111
607.316	119
607.522	116
607.728	117
607.934	122
608.141	121
608.347	112
608.553	120
608.759	119
608.965	117
609.171	115
609.378	110
609.584	113
609.79	118
609.996	113
610.202	115
610.408	122
610.614	118
610.82	117
611.026	117
611.233	116
611.439	115
611.645	118
611.851	118
612.057	116
612.263	118
612.469	120
612.675	116
612.881	119
613.087	114
613.293	118
613.499	121
613.705	116
613.911	110
614.117	121
614.323	121
614.529	119
614.735	110
614.941	117
615.147	117
615.353	117
615.559	117
615.765	114
615.971	115
616.177	113
616.383	121
616.589	112
616.795	118
617.001	117
617.207	114
617.412	113
617.618	116
617.824	113
618.03	119
618.236	120
618.442	121
618.648	115
618.854	119
619.06	124
619.265	112
619.471	111
619.677	114
619.883	115
620.089	115
620.295	114
620.5	109
620.706	113
620.912	118
621.118	113
621.324	121
621.529	113
621.735	111
621.941	120
622.147	122
622.353	111
622.558	115
622.764	111
622.97	113
623.176	114
623.381	109
623.587	112
623.793	115
623.998	113
624.204	122
624.41	116
624.616	117
624.821	115
625.027	112
625.233	117
625.438	111
625.644	113
625.85	111
626.055	114
626.261	113
626.467	113
626.672	118
626.878	119
627.084	110
627.289	108
627.495	115
627.7	115
627.906	117
628.112	113
628.317	111
628.523	119
628.728	110
628.934	116
629.14	115
629.345	115
629.551	117
629.756	112
629.962	113
630.167	120
630.373	110
630.578	122
630.784	109
630.989	117
631.195	114
631.4	113
631.606	120
631.811	110
632.017	117
632.222	108
632.428	112
632.633	114
632.839	112
633.044	113
633.25	117
633.455	117
633.661	113
633.866	115
634.071	112
634.277	111
634.482	109
634.688	111
634.893	108
635.099	110
635.304	120
635.509	110
635.715	117
635.92	109
636.125	116
636.331	114
636.536	113
636.741	106
636.947	111
637.152	114
637.358	117
637.563	109
637.768	112
637.973	108
638.179	116
638.384	114
638.589	112
638.795	108
639	109
639.205	115
639.411	115
639.616	118
639.821	112
640.026	114
640.232	108
640.437	113
640.642	110
640.847	115
641.052	111
641.258	118
641.463	111
641.668	110
641.873	113
642.079	114
642.284	108
642.489	115
642.694	106
642.899	110
643.104	113
643.31	104
643.515	114
643.72	107
643.925	108
644.13	110
644.335	114
644.54	117
644.746	112
644.951	114
645.156	109
645.361	111
645.566	115
645.771	116
645.976	112
646.181	112
646.386	112
646.591	110
646.796	108
647.001	115
647.207	117
647.412	108
647.617	111
647.822	115
648.027	113
648.232	113
648.437	110
648.642	119
648.847	113
649.052	106
649.257	106
649.462	112
649.667	115
649.872	109
650.077	112
650.282	112
650.486	113
650.691	114
650.896	109
651.101	111
651.306	112
651.511	109
651.716	111
651.921	109
652.126	110
652.331	111
652.536	112
652.741	118
652.945	116
653.15	106
653.355	113
653.56	107
653.765	117
653.97	113
654.175	111
654.379	108
654.584	115
654.789	112
654.994	115
655.199	113
655.404	116
655.608	110
655.813	107
656.018	115
656.223	109
656.428	107
656.632	113
656.837	113
657.042	113
657.247	110
657.451	110
657.656	113
657.861	113
658.066	111
658.27	109
658.475	107
658.68	110
658.884	108
659.089	109
659.294	113
659.498	114
659.703	106
659.908	105
660.113	115
660.317	113
660.522	109
660.727	110
660.931	110
661.136	111
661.34	111
661.545	114
661.75	117
661.954	115
662.159	108
662.364	111
662.568	106
662.773	111
662.977	112
663.182	117
663.386	111
663.591	109
663.796	113
664	110
664.205	106
664.409	107
664.614	110
664.818	111
665.023	107
665.227	110
665.432	109
665.636	109
665.841	110
666.045	109
666.25	115
666.454	106
666.659	108
666.863	114
667.068	110
667.272	114
667.477	105
667.681	109
667.886	106
668.09	114
668.295	107
668.499	110
668.703	108
668.908	113
669.112	112
669.317	109
669.521	113
669.725	109
669.93	113
670.134	110
670.339	111
670.543	114
670.747	112
670.952	109
671.156	107
671.36	109
671.565	109
671.769	117
671.973	112
672.178	106
672.382	112
672.586	111
672.791	109
672.995	112
673.199	105
673.404	109
673.608	113
673.812	109
674.016	112
674.221	111
674.425	107
674.629	105
674.833	114
675.038	114
675.242	107
675.446	109
675.65	107
675.854	111
676.059	110
676.263	114
676.467	112
676.671	113
676.875	110
677.08	110
677.284	110
677.488	113
677.692	109
677.896	108
678.1	108
678.305	110
678.509	110
678.713	111
678.917	114
679.121	111
679.325	108
679.529	108
679.733	111
679.938	107
680.142	111
680.346	109
680.55	110
680.754	114
680.958	104
681.162	109
681.366	111
681.57	108
681.774	110
681.978	112
682.182	104
682.386	111
682.59	110
682.794	118
682.998	115
683.202	111
683.406	110
683.61	105
683.814	109
684.018	110
684.222	115
684.426	110
684.63	108
684.834	109
685.038	110
685.242	107
685.446	109
685.65	109
685.854	109
686.058	108
686.262	107
686.465	107
686.669	113
686.873	112
687.077	104
687.281	107
687.485	110
687.689	115
687.893	117
688.096	111
688.3	104
688.504	111
688.708	108
688.912	106
689.116	108
689.319	110
689.523	111
689.727	106
689.931	111
690.135	109
690.339	107
690.542	109
690.746	110
690.95	107
691.154	111
691.357	111
691.561	109
691.765	113
691.969	106
692.172	108
692.376	111
692.58	110
692.784	110
692.987	109
693.191	108
693.395	104
693.598	109
693.802	106
694.006	109
694.209	109
694.413	105
694.617	109
694.82	108
695.024	110
695.228	112
695.431	108
695.635	114
695.839	107
696.042	113
696.246	110
696.45	107
696.653	106
696.857	108
697.06	112
697.264	109
697.468	112
697.671	112
697.875	112
698.078	112
698.282	112
698.485	105
698.689	107
698.892	104
699.096	108
699.299	106
699.503	106
699.707	114
699.91	109
700.114	106
700.317	115
700.521	109
700.724	112
700.928	108
701.131	107
701.334	110
701.538	110
701.741	105
701.945	107
702.148	106
702.352	110
702.555	111
702.759	110
702.962	106
703.165	111
703.369	105
703.572	112
703.776	109
703.979	111
704.182	110
704.386	112
704.589	106
704.793	108
704.996	109
705.199	109
705.403	110
705.606	114
705.809	109
706.013	109
706.216	102
706.419	100
706.623	109
706.826	106
707.029	108
707.233	108
707.436	113
