# Supplementary material for: Intrinsic anti-Stokes emission in living HeLa cells
Source: PLoS One. 2020 Mar 16;15(3):e0230441. doi: 10.1371/journal.pone.0230441 (PMC7075565; doi:10.1371/journal.pone.0230441)
Supplement: S1 Datasets — (ZIP) [file pone.0230441.s005.zip › Data/Fig 3/A/Ex485_MitoTracker Green in water.txt]

399.793	111
400.004	111
400.214	107
400.425	110
400.636	107
400.846	112
401.057	113
401.268	113
401.478	110
401.689	113
401.9	112
402.11	111
402.321	108
402.531	111
402.742	109
402.953	112
403.163	113
403.374	105
403.584	109
403.795	111
404.006	109
404.216	106
404.427	113
404.637	112
404.848	117
405.058	108
405.269	109
405.48	111
405.69	112
405.901	116
406.111	110
406.322	106
406.532	107
406.743	111
406.953	108
407.164	112
407.374	107
407.585	110
407.795	110
408.006	110
408.216	110
408.426	110
408.637	112
408.847	112
409.058	109
409.268	116
409.479	111
409.689	108
409.9	114
410.11	112
410.32	108
410.531	106
410.741	115
410.951	111
411.162	109
411.372	110
411.583	108
411.793	112
412.003	107
412.214	111
412.424	109
412.634	115
412.845	113
413.055	109
413.265	110
413.476	118
413.686	105
413.896	113
414.107	109
414.317	111
414.527	113
414.737	110
414.948	108
415.158	112
415.368	114
415.578	106
415.789	112
415.999	108
416.209	108
416.419	107
416.63	116
416.84	112
417.05	110
417.26	109
417.47	110
417.681	110
417.891	109
418.101	115
418.311	111
418.521	110
418.731	115
418.942	110
419.152	110
419.362	115
419.572	110
419.782	112
419.992	111
420.202	113
420.412	107
420.623	108
420.833	108
421.043	112
421.253	115
421.463	110
421.673	105
421.883	110
422.093	109
422.303	110
422.513	108
422.723	111
422.933	118
423.143	114
423.353	109
423.563	110
423.773	111
423.983	117
424.193	110
424.403	110
424.613	112
424.823	106
425.033	110
425.243	109
425.453	108
425.663	112
425.873	113
426.083	116
426.293	111
426.503	111
426.713	108
426.923	111
427.133	110
427.343	113
427.553	111
427.763	104
427.972	115
428.182	110
428.392	114
428.602	109
428.812	104
429.022	109
429.232	109
429.441	113
429.651	112
429.861	111
430.071	111
430.281	112
430.491	108
430.7	115
430.91	110
431.12	110
431.33	106
431.54	110
431.749	117
431.959	112
432.169	114
432.379	111
432.589	107
432.798	113
433.008	111
433.218	111
433.427	116
433.637	112
433.847	113
434.057	108
434.266	106
434.476	109
434.686	115
434.895	112
435.105	110
435.315	110
435.524	109
435.734	111
435.944	109
436.153	112
436.363	110
436.573	112
436.782	110
436.992	108
437.202	108
437.411	112
437.621	109
437.831	108
438.04	108
438.25	110
438.459	115
438.669	114
438.878	115
439.088	109
439.298	112
439.507	110
439.717	111
439.926	108
440.136	112
440.345	106
440.555	114
440.764	114
440.974	109
441.183	110
441.393	109
441.602	113
441.812	108
442.021	111
442.231	110
442.44	117
442.65	112
442.859	110
443.069	114
443.278	115
443.488	114
443.697	113
443.907	111
444.116	110
444.325	110
444.535	109
444.744	106
444.954	109
445.163	113
445.372	112
445.582	112
445.791	108
446.001	116
446.21	112
446.419	111
446.629	116
446.838	109
447.047	106
447.257	111
447.466	106
447.675	115
447.885	107
448.094	110
448.303	111
448.512	110
448.722	112
448.931	109
449.14	108
449.35	109
449.559	113
449.768	110
449.977	112
450.187	110
450.396	112
450.605	107
450.814	112
451.024	111
451.233	108
451.442	111
451.651	111
451.86	108
452.07	113
452.279	113
452.488	114
452.697	111
452.906	111
453.116	110
453.325	111
453.534	110
453.743	105
453.952	115
454.161	110
454.37	113
454.58	111
454.789	114
454.998	116
455.207	106
455.416	114
455.625	110
455.834	107
456.043	114
456.252	113
456.461	118
456.67	114
456.879	116
457.089	112
457.298	112
457.507	108
457.716	112
457.925	112
458.134	107
458.343	117
458.552	116
458.761	107
458.97	109
459.179	117
459.388	110
459.597	111
459.806	115
460.015	106
460.224	110
460.433	115
460.641	110
460.85	109
461.059	116
461.268	115
461.477	111
461.686	112
461.895	107
462.104	113
462.313	113
462.522	116
462.731	110
462.94	111
463.148	113
463.357	106
463.566	111
463.775	117
463.984	106
464.193	109
464.402	109
464.61	113
464.819	111
465.028	112
465.237	115
465.446	108
465.654	111
465.863	107
466.072	113
466.281	111
466.49	112
466.698	107
466.907	111
467.116	110
467.325	113
467.533	111
467.742	107
467.951	108
468.16	111
468.368	113
468.577	112
468.786	111
468.994	117
469.203	111
469.412	110
469.621	111
469.829	117
470.038	113
470.247	115
470.455	107
470.664	113
470.873	113
471.081	110
471.29	111
471.498	110
471.707	111
471.916	111
472.124	108
472.333	111
472.541	112
472.75	113
472.959	116
473.167	111
473.376	108
473.584	113
473.793	110
474.002	109
474.21	110
474.419	114
474.627	111
474.836	114
475.044	109
475.253	107
475.461	115
475.67	106
475.878	122
476.087	116
476.295	113
476.504	111
476.712	112
476.921	108
477.129	113
477.338	114
477.546	111
477.755	110
477.963	115
478.171	114
478.38	112
478.588	108
478.797	111
479.005	117
479.214	109
479.422	110
479.63	109
479.839	111
480.047	117
480.256	116
480.464	111
480.672	111
480.881	111
481.089	115
481.297	108
481.506	110
481.714	111
481.922	112
482.131	117
482.339	107
482.547	111
482.756	112
482.964	109
483.172	112
483.38	110
483.589	113
483.797	116
484.005	112
484.214	112
484.422	110
484.63	111
484.838	113
485.047	111
485.255	115
485.463	106
485.671	112
485.879	111
486.088	115
486.296	113
486.504	110
486.712	112
486.92	112
487.129	112
487.337	105
487.545	106
487.753	110
487.961	115
488.169	114
488.378	117
488.586	112
488.794	110
489.002	113
489.21	107
489.418	113
489.626	113
489.834	115
490.043	112
490.251	110
490.459	109
490.667	110
490.875	112
491.083	111
491.291	111
491.499	114
491.707	112
491.915	106
492.123	115
492.331	114
492.539	119
492.747	109
492.955	115
493.163	118
493.371	113
493.579	115
493.787	109
493.995	110
494.203	116
494.411	112
494.619	110
494.827	112
495.035	117
495.243	114
495.451	114
495.659	121
495.867	113
496.075	119
496.283	124
496.49	120
496.698	122
496.906	135
497.114	129
497.322	156
497.53	169
497.738	194
497.946	235
498.153	295
498.361	390
498.569	535
498.777	798
498.985	1058
499.193	1467
499.4	2015
499.608	2529
499.816	3125
500.024	3448
500.232	3773
500.439	4014
500.647	4169
500.855	4106
501.063	4157
501.271	4259
501.478	4369
501.686	4382
501.894	4343
502.102	4381
502.309	4478
502.517	4444
502.725	4624
502.933	4595
503.14	4608
503.348	4623
503.556	4689
503.763	4630
503.971	4715
504.179	4674
504.386	4690
504.594	4812
504.802	4906
505.009	4882
505.217	4928
505.425	4912
505.632	4912
505.84	4860
506.048	4821
506.255	4970
506.463	4892
506.67	4844
506.878	4918
507.086	5013
507.293	5076
507.501	5074
507.708	5142
507.916	5138
508.124	5177
508.331	5146
508.539	5190
508.746	5204
508.954	5095
509.161	5084
509.369	5113
509.576	5125
509.784	5038
509.991	5053
510.199	5022
510.406	5071
510.614	5121
510.821	5101
511.029	5109
511.236	4999
511.444	5031
511.651	5044
511.859	4839
512.066	4889
512.274	4879
512.481	4948
512.688	5013
512.896	4965
513.103	5019
513.311	4975
513.518	5002
513.726	5000
513.933	4976
514.14	4941
514.348	4888
514.555	4841
514.762	4830
514.97	4821
515.177	4723
515.385	4756
515.592	4746
515.799	4766
516.007	4698
516.214	4729
516.421	4729
516.629	4683
516.836	4725
517.043	4729
517.25	4711
517.458	4646
517.665	4579
517.872	4493
518.08	4541
518.287	4494
518.494	4357
518.701	4387
518.909	4377
519.116	4359
519.323	4345
519.53	4420
519.738	4341
519.945	4422
520.152	4334
520.359	4238
520.566	4271
520.774	4404
520.981	4198
521.188	4192
521.395	4040
521.602	4061
521.81	4004
522.017	3903
522.224	4018
522.431	3953
522.638	4061
522.845	3979
523.052	3914
523.26	3933
523.467	3844
523.674	3868
523.881	3817
524.088	3692
524.295	3642
524.502	3597
524.709	3606
524.916	3609
525.123	3567
525.33	3608
525.538	3532
525.745	3616
525.952	3543
526.159	3570
526.366	3502
526.573	3459
526.78	3387
526.987	3417
527.194	3319
527.401	3244
527.608	3285
527.815	3330
528.022	3180
528.229	3218
528.436	3190
528.643	3122
528.85	3199
529.057	3180
529.264	3119
529.471	3182
529.677	3081
529.884	3078
530.091	2943
530.298	2946
530.505	2959
530.712	2912
530.919	2841
531.126	2786
531.333	2759
531.54	2726
531.746	2728
531.953	2755
532.16	2748
532.367	2725
532.574	2695
532.781	2776
532.988	2708
533.194	2651
533.401	2575
533.608	2620
533.815	2590
534.022	2531
534.229	2464
534.435	2450
534.642	2485
534.849	2512
535.056	2448
535.262	2413
535.469	2455
535.676	2411
535.883	2438
536.09	2392
536.296	2438
536.503	2408
536.71	2370
536.916	2282
537.123	2231
537.33	2227
537.537	2215
537.743	2171
537.95	2197
538.157	2149
538.363	2109
538.57	2205
538.777	2131
538.983	2191
539.19	2155
539.397	2150
539.603	2129
539.81	2117
540.017	2116
540.223	2049
540.43	2034
540.636	1998
540.843	1961
541.05	1945
541.256	1925
541.463	1967
541.669	1885
541.876	1901
542.083	1976
542.289	1943
542.496	1877
542.702	1920
542.909	1867
543.115	1890
543.322	1867
543.528	1825
543.735	1839
543.942	1804
544.148	1805
544.355	1812
544.561	1814
544.768	1766
544.974	1756
545.18	1745
545.387	1715
545.593	1713
545.8	1742
546.006	1727
546.213	1774
546.419	1737
546.626	1674
546.832	1760
547.039	1746
547.245	1712
547.451	1736
547.658	1661
547.864	1604
548.071	1622
548.277	1620
548.483	1624
548.69	1620
548.896	1615
549.103	1614
549.309	1617
549.515	1623
549.722	1609
549.928	1631
550.134	1601
550.341	1534
550.547	1629
550.753	1572
550.96	1506
551.166	1490
551.372	1530
551.578	1496
551.785	1501
551.991	1491
552.197	1557
552.404	1560
552.61	1580
552.816	1533
553.022	1561
553.229	1451
553.435	1462
553.641	1477
553.847	1440
554.054	1462
554.26	1361
554.466	1422
554.672	1406
554.878	1395
555.085	1437
555.291	1493
555.497	1423
555.703	1418
555.909	1476
556.115	1447
556.322	1459
556.528	1430
556.734	1449
556.94	1429
557.146	1424
557.352	1380
557.558	1362
557.765	1358
557.971	1350
558.177	1392
558.383	1320
558.589	1392
558.795	1371
559.001	1343
559.207	1360
559.413	1371
559.619	1365
559.825	1346
560.031	1333
560.237	1331
560.443	1284
560.649	1259
560.856	1242
561.062	1240
561.268	1259
561.474	1213
561.68	1215
561.886	1258
562.092	1233
562.298	1262
562.503	1231
562.709	1311
562.915	1236
563.121	1252
563.327	1232
563.533	1222
563.739	1196
563.945	1159
564.151	1153
564.357	1155
564.563	1127
564.769	1175
564.975	1154
565.181	1153
565.386	1159
565.592	1200
565.798	1155
566.004	1154
566.21	1206
566.416	1213
566.622	1163
566.828	1175
567.033	1121
567.239	1081
567.445	1140
567.651	1083
567.857	1068
568.063	1036
568.268	1066
568.474	1051
568.68	1076
568.886	1019
569.091	1020
569.297	1065
569.503	1027
569.709	1037
569.915	1019
570.12	1085
570.326	1061
570.532	1076
570.737	1042
570.943	1054
571.149	1042
571.355	1040
571.56	1040
571.766	978
571.972	979
572.177	998
572.383	1019
572.589	946
572.794	1028
573	955
573.206	964
573.411	965
573.617	954
573.823	940
574.028	899
574.234	926
574.44	885
574.645	933
574.851	918
575.056	908
575.262	956
575.468	907
575.673	930
575.879	915
576.084	872
576.29	924
576.496	968
576.701	910
576.907	886
577.112	909
577.318	925
577.523	854
577.729	846
577.934	846
578.14	864
578.345	813
578.551	826
578.756	810
578.962	825
579.167	813
579.373	854
579.578	827
579.784	826
579.989	808
580.195	838
580.4	813
580.606	805
580.811	820
581.016	797
581.222	801
581.427	753
581.633	762
581.838	763
582.043	747
582.249	754
582.454	740
582.66	735
582.865	766
583.07	737
583.276	763
583.481	757
583.686	718
583.892	735
584.097	734
584.302	774
584.508	691
584.713	735
584.918	719
585.124	692
585.329	665
585.534	700
585.74	665
585.945	659
586.15	642
586.355	627
586.561	688
586.766	663
586.971	662
587.176	666
587.382	652
587.587	653
587.792	634
587.997	648
588.203	651
588.408	637
588.613	637
588.818	616
589.023	621
589.229	608
589.434	603
589.639	606
589.844	564
590.049	594
590.254	553
590.46	577
590.665	575
590.87	567
591.075	591
591.28	577
591.485	566
591.69	565
591.896	563
592.101	571
592.306	547
592.511	551
592.716	565
592.921	543
593.126	542
593.331	559
593.536	536
593.741	529
593.946	558
594.151	543
594.356	536
594.561	556
594.766	509
594.971	494
595.176	506
595.381	507
595.586	505
595.791	491
595.996	486
596.201	472
596.406	495
596.611	488
596.816	467
597.021	499
597.226	470
597.431	459
597.636	465
597.841	466
598.046	477
598.251	509
598.456	479
598.661	478
598.866	477
599.07	462
599.275	483
599.48	469
599.685	449
599.89	432
600.095	419
600.3	436
600.505	432
600.709	420
600.914	413
601.119	390
601.324	444
601.529	437
601.734	436
601.938	420
602.143	435
602.348	407
602.553	446
602.758	409
602.962	397
603.167	417
603.372	391
603.577	403
603.781	384
603.986	373
604.191	368
604.396	380
604.6	359
604.805	378
605.01	380
605.215	404
605.419	372
605.624	401
605.829	374
606.033	367
606.238	385
606.443	380
606.647	356
606.852	374
607.057	355
607.261	345
607.466	350
607.671	349
607.875	342
608.08	332
608.285	338
608.489	341
608.694	342
608.898	332
609.103	360
609.308	355
609.512	342
609.717	338
609.921	343
610.126	302
610.33	327
610.535	324
610.74	321
610.944	310
611.149	313
611.353	313
611.558	324
611.762	308
611.967	326
612.171	287
612.376	311
612.58	308
612.785	308
612.989	326
613.194	302
613.398	315
613.603	304
613.807	342
614.012	317
614.216	311
614.42	284
614.625	314
614.829	288
615.034	292
615.238	294
615.443	290
615.647	274
615.851	280
616.056	290
616.26	308
616.465	280
616.669	283
616.873	275
617.078	289
617.282	262
617.486	276
617.691	266
617.895	272
618.099	291
618.304	310
618.508	276
618.712	282
618.917	287
619.121	266
619.325	281
619.53	256
619.734	268
619.938	281
620.142	270
620.347	234
620.551	246
620.755	268
620.959	260
621.164	246
621.368	260
621.572	264
621.776	253
621.981	252
622.185	263
622.389	268
622.593	250
622.797	235
623.002	261
623.206	242
623.41	250
623.614	250
623.818	252
624.022	245
624.227	256
624.431	234
624.635	237
624.839	234
625.043	242
625.247	247
625.451	242
625.656	241
625.86	261
626.064	227
626.268	255
626.472	230
626.676	233
626.88	245
627.084	231
627.288	228
627.492	231
627.696	225
627.9	230
628.104	232
628.308	228
628.512	207
628.716	232
628.92	224
629.124	228
629.328	228
629.532	229
629.736	241
629.94	243
630.144	236
630.348	233
630.552	225
630.756	220
630.96	205
631.164	225
631.368	222
631.572	221
631.776	220
631.98	215
632.184	236
632.388	209
632.592	205
632.796	221
632.999	216
633.203	221
633.407	224
633.611	196
633.815	200
634.019	211
634.223	204
634.427	203
634.63	201
634.834	198
635.038	200
635.242	209
635.446	193
635.649	205
635.853	199
636.057	209
636.261	222
636.465	210
636.668	198
636.872	197
637.076	202
637.28	200
637.484	186
637.687	199
637.891	207
638.095	203
638.298	192
638.502	194
638.706	181
638.91	190
639.113	197
639.317	209
639.521	195
639.724	190
639.928	206
640.132	197
640.335	188
640.539	179
640.743	190
640.946	186
641.15	180
641.354	176
641.557	191
641.761	188
641.965	177
642.168	190
642.372	179
642.576	164
642.779	185
642.983	180
643.186	177
643.39	176
643.593	186
643.797	181
644.001	189
644.204	180
644.408	173
644.611	180
644.815	181
645.018	174
645.222	189
645.425	177
645.629	178
645.832	174
646.036	166
646.239	170
646.443	165
646.646	163
646.85	169
647.053	166
647.257	166
647.46	155
647.664	176
647.867	161
648.071	180
648.274	163
648.477	166
648.681	171
648.884	161
649.088	159
649.291	146
649.495	170
649.698	175
649.901	177
650.105	179
650.308	170
650.511	162
650.715	164
650.918	170
651.122	155
651.325	173
651.528	154
651.732	167
651.935	167
652.138	168
652.342	146
652.545	152
652.748	159
652.951	154
653.155	158
653.358	161
653.561	162
653.765	145
653.968	168
654.171	149
654.374	153
654.578	170
654.781	163
654.984	158
655.187	155
655.391	155
655.594	157
655.797	159
656	143
656.203	167
656.407	152
656.61	159
656.813	145
657.016	154
657.219	146
657.422	147
657.626	154
657.829	151
658.032	171
658.235	143
658.438	147
658.641	149
658.844	141
659.048	143
659.251	148
659.454	146
659.657	150
659.86	151
660.063	153
660.266	154
660.469	143
660.672	149
660.875	145
661.078	140
661.281	140
661.484	144
661.688	152
661.891	144
662.094	143
662.297	152
662.5	149
662.703	142
662.906	147
663.109	139
663.312	142
663.515	144
663.718	147
663.921	145
664.124	146
664.326	135
664.529	140
664.732	151
664.935	138
665.138	136
665.341	150
665.544	143
665.747	139
665.95	140
666.153	147
666.356	140
666.559	136
666.761	146
666.964	147
667.167	134
667.37	139
667.573	135
667.776	133
667.979	142
668.182	139
668.384	145
668.587	134
668.79	139
668.993	138
669.196	125
669.398	135
669.601	135
669.804	143
670.007	128
670.21	138
670.412	131
670.615	136
670.818	140
671.021	141
671.223	130
671.426	138
671.629	132
671.832	133
672.034	137
672.237	134
672.44	131
672.643	129
672.845	134
673.048	133
673.251	134
673.453	134
673.656	130
673.859	134
674.061	128
674.264	135
674.467	146
674.669	135
674.872	126
675.075	135
675.277	129
675.48	136
675.683	133
675.885	130
676.088	143
676.29	134
676.493	137
