# Supplementary material for: Intrinsic anti-Stokes emission in living HeLa cells
Source: PLoS One. 2020 Mar 16;15(3):e0230441. doi: 10.1371/journal.pone.0230441 (PMC7075565; doi:10.1371/journal.pone.0230441)
Supplement: S1 Datasets — (ZIP) [file pone.0230441.s005.zip › Data/Fig 3/A/Ex485_MitoTracker Green stained cell.txt]

480.047	127
480.256	125
480.464	122
480.672	122
480.881	126
481.089	123
481.297	130
481.506	126
481.714	124
481.922	129
482.131	122
482.339	126
482.547	116
482.756	119
482.964	124
483.172	127
483.38	122
483.589	129
483.797	131
484.005	127
484.214	123
484.422	131
484.63	123
484.838	126
485.047	128
485.255	124
485.463	124
485.671	120
485.879	128
486.088	123
486.296	125
486.504	126
486.712	123
486.92	122
487.129	128
487.337	118
487.545	125
487.753	122
487.961	124
488.169	122
488.378	118
488.586	123
488.794	123
489.002	126
489.21	129
489.418	125
489.626	121
489.834	126
490.043	128
490.251	124
490.459	124
490.667	128
490.875	127
491.083	122
491.291	126
491.499	118
491.707	123
491.915	123
492.123	124
492.331	124
492.539	126
492.747	123
492.955	127
493.163	129
493.371	122
493.579	123
493.787	130
493.995	116
494.203	124
494.411	122
494.619	123
494.827	122
495.035	123
495.243	124
495.451	128
495.659	128
495.867	121
496.075	121
496.283	125
496.49	129
496.698	120
496.906	131
497.114	125
497.322	128
497.53	135
497.738	128
497.946	129
498.153	147
498.361	162
498.569	180
498.777	218
498.985	295
499.193	360
499.4	478
499.608	554
499.816	649
500.024	685
500.232	710
500.439	726
500.647	744
500.855	724
501.063	746
501.271	765
501.478	798
501.686	792
501.894	767
502.102	770
502.309	775
502.517	806
502.725	799
502.933	824
503.14	786
503.348	823
503.556	817
503.763	790
503.971	810
504.179	836
504.386	812
504.594	831
504.802	832
505.009	850
505.217	840
505.425	810
505.632	836
505.84	834
506.048	831
506.255	830
506.463	851
506.67	815
506.878	846
507.086	842
507.293	833
507.501	867
507.708	848
507.916	850
508.124	851
508.331	849
508.539	854
508.746	874
508.954	844
509.161	854
509.369	848
509.576	812
509.784	826
509.991	842
510.199	850
510.406	848
510.614	849
510.821	837
511.029	847
511.236	825
511.444	835
511.651	818
511.859	822
512.066	790
512.274	811
512.481	789
512.688	807
512.896	830
513.103	814
513.311	833
513.518	802
513.726	826
513.933	797
514.14	826
514.348	801
514.555	803
514.762	778
514.97	788
515.177	797
515.385	760
515.592	800
515.799	811
516.007	773
516.214	786
516.421	799
516.629	769
516.836	766
517.043	776
517.25	767
517.458	763
517.665	766
517.872	725
518.08	737
518.287	726
518.494	718
518.701	730
518.909	747
519.116	731
519.323	724
519.53	716
519.738	705
519.945	726
520.152	704
520.359	695
520.566	693
520.774	716
520.981	695
521.188	715
521.395	691
521.602	685
521.81	664
522.017	662
522.224	661
522.431	665
522.638	690
522.845	657
523.052	643
523.26	664
523.467	647
523.674	639
523.881	639
524.088	618
524.295	616
524.502	612
524.709	605
524.916	632
525.123	594
525.33	609
525.538	597
525.745	597
525.952	623
526.159	612
526.366	608
526.573	594
526.78	589
526.987	580
527.194	581
527.401	553
527.608	561
527.815	581
528.022	542
528.229	554
528.436	542
528.643	539
528.85	589
529.057	558
529.264	539
529.471	563
529.677	542
529.884	529
530.091	528
530.298	522
530.505	533
530.712	521
530.919	498
531.126	516
531.333	502
531.54	500
531.746	487
531.953	504
532.16	505
532.367	501
532.574	498
532.781	504
532.988	484
533.194	490
533.401	466
533.608	475
533.815	483
534.022	446
534.229	452
534.435	468
534.642	465
534.849	473
535.056	454
535.262	463
535.469	465
535.676	451
535.883	450
536.09	450
536.296	453
536.503	463
536.71	452
536.916	438
537.123	440
537.33	438
537.537	438
537.743	432
537.95	430
538.157	418
538.363	406
538.57	421
538.777	420
538.983	414
539.19	419
539.397	433
539.603	402
539.81	421
540.017	427
540.223	401
540.43	398
540.636	396
540.843	390
541.05	388
541.256	385
541.463	401
541.669	372
541.876	378
542.083	381
542.289	388
542.496	387
542.702	410
542.909	367
543.115	381
543.322	369
543.528	365
543.735	394
543.942	375
544.148	369
544.355	375
544.561	371
544.768	369
544.974	356
545.18	373
545.387	362
545.593	349
545.8	363
546.006	357
546.213	375
546.419	353
546.626	362
546.832	360
547.039	339
547.245	343
547.451	359
547.658	352
547.864	346
548.071	339
548.277	357
548.483	345
548.69	341
548.896	353
549.103	330
549.309	357
549.515	338
549.722	347
549.928	347
550.134	348
550.341	335
550.547	367
550.753	328
550.96	335
551.166	329
551.372	340
551.578	327
551.785	326
551.991	322
552.197	336
552.404	336
552.61	338
552.816	328
553.022	327
553.229	326
553.435	324
553.641	325
553.847	328
554.054	330
554.26	299
554.466	318
554.672	324
554.878	318
555.085	319
555.291	325
555.497	304
555.703	307
555.909	335
556.115	320
556.322	323
556.528	306
556.734	316
556.94	315
557.146	311
557.352	316
557.558	313
557.765	309
557.971	299
558.177	314
558.383	293
558.589	304
558.795	309
559.001	310
559.207	300
559.413	309
559.619	305
559.825	309
560.031	310
560.237	298
560.443	294
560.649	289
560.856	277
561.062	295
561.268	282
561.474	280
561.68	291
561.886	294
562.092	292
562.298	292
562.503	273
562.709	299
562.915	281
563.121	286
563.327	276
563.533	286
563.739	290
563.945	274
564.151	275
564.357	290
564.563	265
564.769	269
564.975	276
565.181	284
565.386	278
565.592	282
565.798	271
566.004	270
566.21	281
566.416	277
566.622	268
566.828	286
567.033	265
567.239	265
567.445	262
567.651	269
567.857	270
568.063	255
568.268	264
568.474	267
568.68	259
568.886	253
569.091	249
569.297	268
569.503	257
569.709	265
569.915	244
570.12	260
570.326	263
570.532	259
570.737	257
570.943	251
571.149	264
571.355	267
571.56	254
571.766	255
571.972	246
572.177	245
572.383	251
572.589	236
572.794	250
573	241
573.206	244
573.411	241
573.617	242
573.823	248
574.028	244
574.234	239
574.44	240
574.645	234
574.851	248
575.056	247
575.262	254
575.468	249
575.673	242
575.879	238
576.084	235
576.29	237
576.496	244
576.701	235
576.907	241
577.112	230
577.318	245
577.523	226
577.729	226
577.934	220
578.14	227
578.345	227
578.551	232
578.756	216
578.962	220
579.167	225
579.373	234
579.578	209
579.784	225
579.989	222
580.195	226
580.4	233
580.606	228
580.811	209
581.016	224
581.222	214
581.427	212
581.633	226
581.838	221
582.043	220
582.249	221
582.454	214
582.66	216
582.865	222
583.07	212
583.276	208
583.481	219
583.686	222
583.892	210
584.097	214
584.302	215
584.508	208
584.713	204
584.918	217
585.124	217
585.329	203
585.534	212
585.74	213
585.945	201
586.15	209
586.355	203
586.561	207
586.766	200
586.971	204
587.176	209
587.382	196
587.587	203
587.792	197
587.997	202
588.203	196
588.408	194
588.613	206
588.818	190
589.023	195
589.229	193
589.434	204
589.639	197
589.844	197
590.049	198
590.254	191
590.46	188
590.665	196
590.87	186
591.075	186
591.28	188
591.485	191
591.69	193
591.896	189
592.101	185
592.306	199
592.511	193
592.716	191
592.921	186
593.126	178
593.331	182
593.536	193
593.741	187
593.946	189
594.151	178
594.356	181
594.561	197
594.766	180
594.971	179
595.176	181
595.381	180
595.586	182
595.791	183
595.996	177
596.201	177
596.406	177
596.611	175
596.816	187
597.021	182
597.226	171
597.431	178
597.636	178
597.841	170
598.046	184
598.251	184
598.456	182
598.661	176
598.866	177
599.07	172
599.275	178
599.48	176
599.685	171
599.89	169
600.095	171
600.3	167
600.505	177
600.709	161
600.914	172
601.119	168
601.324	176
601.529	174
601.734	172
601.938	166
602.143	179
602.348	171
602.553	175
602.758	170
602.962	170
603.167	168
603.372	169
603.577	170
603.781	171
603.986	163
604.191	171
604.396	166
604.6	168
604.805	165
605.01	169
605.215	163
605.419	154
605.624	182
605.829	159
606.033	157
606.238	165
606.443	167
606.647	163
606.852	169
607.057	163
607.261	159
607.466	158
607.671	162
607.875	165
608.08	162
608.285	153
608.489	157
608.694	160
608.898	157
609.103	157
609.308	159
609.512	153
609.717	161
609.921	159
610.126	157
610.33	152
610.535	160
610.74	156
610.944	156
611.149	156
611.353	153
611.558	154
611.762	151
611.967	163
612.171	149
612.376	156
612.58	159
612.785	163
612.989	156
613.194	150
613.398	158
613.603	150
613.807	154
614.012	147
614.216	153
614.42	148
614.625	154
614.829	146
615.034	146
615.238	147
615.443	153
615.647	150
615.851	144
616.056	153
616.26	146
616.465	159
616.669	150
616.873	151
617.078	145
617.282	145
617.486	151
617.691	147
617.895	153
618.099	153
618.304	151
618.508	141
618.712	151
618.917	146
619.121	147
619.325	155
619.53	150
619.734	147
619.938	151
620.142	146
620.347	139
620.551	138
620.755	151
620.959	146
621.164	147
621.368	141
621.572	144
621.776	146
621.981	151
622.185	148
622.389	147
622.593	148
622.797	145
623.002	149
623.206	144
623.41	145
623.614	149
623.818	142
624.022	152
624.227	146
624.431	141
624.635	150
624.839	141
625.043	141
625.247	144
625.451	139
625.656	154
625.86	154
626.064	145
626.268	140
626.472	141
626.676	144
626.88	144
627.084	143
627.288	140
627.492	136
627.696	150
627.9	144
628.104	148
628.308	137
628.512	142
628.716	142
628.92	139
629.124	143
629.328	144
629.532	144
629.736	143
629.94	145
630.144	142
630.348	147
630.552	138
630.756	140
630.96	136
631.164	143
631.368	145
631.572	142
631.776	138
631.98	144
632.184	143
632.388	146
632.592	141
632.796	130
632.999	143
633.203	137
633.407	135
633.611	134
633.815	135
634.019	137
634.223	137
634.427	137
634.63	139
634.834	142
635.038	133
635.242	143
635.446	138
635.649	134
635.853	140
636.057	135
636.261	149
636.465	134
636.668	137
636.872	135
637.076	142
637.28	141
637.484	133
637.687	141
637.891	132
638.095	135
638.298	134
638.502	135
638.706	133
638.91	143
639.113	135
639.317	131
639.521	135
639.724	134
639.928	137
640.132	140
640.335	133
640.539	134
640.743	134
640.946	140
641.15	137
641.354	134
641.557	132
641.761	140
641.965	130
642.168	138
642.372	131
642.576	133
642.779	130
642.983	138
643.186	141
643.39	140
643.593	138
643.797	133
644.001	130
644.204	135
644.408	139
644.611	133
644.815	136
645.018	130
645.222	141
645.425	140
645.629	135
645.832	137
646.036	135
646.239	135
646.443	131
646.646	124
646.85	138
647.053	132
647.257	133
647.46	131
647.664	130
647.867	128
648.071	131
648.274	137
648.477	132
648.681	134
648.884	132
649.088	133
649.291	130
649.495	136
649.698	127
649.901	131
650.105	130
650.308	134
650.511	136
650.715	134
650.918	136
651.122	133
651.325	139
651.528	133
651.732	130
651.935	132
652.138	142
652.342	123
652.545	130
652.748	133
652.951	131
653.155	133
653.358	135
653.561	134
653.765	129
653.968	131
654.171	129
654.374	132
654.578	138
654.781	137
654.984	140
655.187	137
655.391	129
655.594	133
655.797	133
656	132
656.203	128
656.407	129
656.61	134
656.813	137
657.016	130
657.219	135
657.422	137
657.626	129
657.829	126
658.032	136
658.235	125
658.438	136
658.641	135
658.844	129
659.048	128
659.251	132
659.454	130
659.657	130
659.86	128
660.063	134
660.266	132
660.469	135
660.672	128
660.875	131
661.078	127
661.281	130
661.484	129
661.688	130
661.891	134
662.094	135
662.297	126
662.5	127
662.703	131
662.906	137
663.109	126
663.312	126
663.515	125
663.718	126
663.921	131
664.124	126
664.326	127
664.529	132
664.732	131
664.935	127
665.138	129
665.341	127
665.544	128
665.747	126
665.95	130
666.153	128
666.356	124
666.559	128
666.761	129
666.964	125
667.167	133
667.37	128
667.573	128
667.776	126
667.979	126
668.182	130
668.384	135
668.587	129
668.79	127
668.993	126
669.196	122
669.398	123
669.601	131
669.804	128
670.007	124
670.21	125
670.412	126
670.615	124
670.818	135
671.021	126
671.223	136
671.426	123
671.629	132
671.832	122
672.034	126
672.237	126
672.44	132
672.643	132
672.845	121
673.048	132
673.251	131
673.453	130
673.656	125
673.859	129
674.061	130
674.264	131
674.467	133
674.669	127
674.872	129
675.075	129
675.277	127
675.48	126
675.683	128
675.885	131
676.088	129
676.29	127
676.493	127
