# Supplementary material for: Intrinsic anti-Stokes emission in living HeLa cells
Source: PLoS One. 2020 Mar 16;15(3):e0230441. doi: 10.1371/journal.pone.0230441 (PMC7075565; doi:10.1371/journal.pone.0230441)
Supplement: S1 Datasets — (ZIP) [file pone.0230441.s005.zip › Data/Fig 3/A/Ex633_Label free cell.txt]

512.897	104
513.109	112
513.32	112
513.531	110
513.742	114
513.954	113
514.165	112
514.376	108
514.587	109
514.798	103
515.01	111
515.221	107
515.432	112
515.643	114
515.854	107
516.065	111
516.277	108
516.488	113
516.699	114
516.91	108
517.121	108
517.332	109
517.544	105
517.755	109
517.966	110
518.177	111
518.388	109
518.599	109
518.81	106
519.021	103
519.232	105
519.443	108
519.654	112
519.866	114
520.077	105
520.288	106
520.499	107
520.71	110
520.921	106
521.132	107
521.343	110
521.554	108
521.765	104
521.976	108
522.187	109
522.398	106
522.609	108
522.82	103
523.031	111
523.242	110
523.453	109
523.664	112
523.875	112
524.086	106
524.296	111
524.507	102
524.718	116
524.929	112
525.14	111
525.351	111
525.562	107
525.773	111
525.984	109
526.195	108
526.406	114
526.616	106
526.827	109
527.038	112
527.249	108
527.46	111
527.671	110
527.882	112
528.092	106
528.303	109
528.514	112
528.725	109
528.936	107
529.146	104
529.357	109
529.568	109
529.779	113
529.99	112
530.2	109
530.411	104
530.622	109
530.833	109
531.043	106
531.254	106
531.465	108
531.676	108
531.886	107
532.097	115
532.308	111
532.518	114
532.729	111
532.94	113
533.15	110
533.361	108
533.572	109
533.783	113
533.993	106
534.204	109
534.415	112
534.625	111
534.836	109
535.046	106
535.257	111
535.468	108
535.678	110
535.889	105
536.1	106
536.31	110
536.521	108
536.731	109
536.942	111
537.152	115
537.363	109
537.574	110
537.784	113
537.995	113
538.205	115
538.416	111
538.626	110
538.837	114
539.047	107
539.258	111
539.468	116
539.679	111
539.889	114
540.1	114
540.31	105
540.521	105
540.731	107
540.942	110
541.152	112
541.363	112
541.573	110
541.784	110
541.994	118
542.204	115
542.415	110
542.625	112
542.836	116
543.046	117
543.257	112
543.467	111
543.677	106
543.888	120
544.098	110
544.308	117
544.519	115
544.729	115
544.94	122
545.15	112
545.36	120
545.571	106
545.781	117
545.991	122
546.202	110
546.412	108
546.622	111
546.832	118
547.043	119
547.253	118
547.463	114
547.674	110
547.884	118
548.094	119
548.304	118
548.515	126
548.725	114
548.935	119
549.145	125
549.356	116
549.566	115
549.776	121
549.986	120
550.196	113
550.407	123
550.617	117
550.827	118
551.037	122
551.247	119
551.458	125
551.668	125
551.878	122
552.088	124
552.298	123
552.508	125
552.718	120
552.929	118
553.139	123
553.349	121
553.559	125
553.769	119
553.979	129
554.189	122
554.399	127
554.609	131
554.82	126
555.03	128
555.24	124
555.45	132
555.66	123
555.87	121
556.08	126
556.29	129
556.5	140
556.71	128
556.92	125
557.13	129
557.34	137
557.55	135
557.76	134
557.97	138
558.18	136
558.39	138
558.6	133
558.81	142
559.02	138
559.23	133
559.44	136
559.65	147
559.86	142
560.069	136
560.279	151
560.489	150
560.699	143
560.909	141
561.119	148
561.329	148
561.539	155
561.749	148
561.959	155
562.168	150
562.378	148
562.588	157
562.798	158
563.008	154
563.218	157
563.427	147
563.637	156
563.847	157
564.057	161
564.267	149
564.477	164
564.686	168
564.896	155
565.106	154
565.316	168
565.525	162
565.735	162
565.945	167
566.155	175
566.364	184
566.574	170
566.784	178
566.994	182
567.203	171
567.413	173
567.623	175
567.833	176
568.042	185
568.252	172
568.462	184
568.671	182
568.881	191
569.091	192
569.3	205
569.51	185
569.72	190
569.929	190
570.139	186
570.349	204
570.558	202
570.768	216
570.977	214
571.187	199
571.397	215
571.606	224
571.816	214
572.025	208
572.235	217
572.445	232
572.654	223
572.864	229
573.073	221
573.283	229
573.492	259
573.702	230
573.911	233
574.121	245
574.331	244
574.54	255
574.75	255
574.959	260
575.169	246
575.378	258
575.588	262
575.797	262
576.006	263
576.216	258
576.425	249
576.635	282
576.844	266
577.054	266
577.263	278
577.473	288
577.682	290
577.891	285
578.101	272
578.31	282
578.52	293
578.729	279
578.938	307
579.148	324
579.357	287
579.567	302
579.776	323
579.985	323
580.195	306
580.404	321
580.613	338
580.823	314
581.032	327
581.241	310
581.451	314
581.66	315
581.869	332
582.079	327
582.288	319
582.497	324
582.707	317
582.916	335
583.125	329
583.334	316
583.544	340
583.753	321
583.962	323
584.171	354
584.381	337
584.59	345
584.799	354
585.008	352
585.217	377
585.427	353
585.636	392
585.845	382
586.054	366
586.263	367
586.473	368
586.682	345
586.891	387
587.1	372
587.309	389
587.518	380
587.728	391
587.937	396
588.146	407
588.355	387
588.564	392
588.773	392
588.982	410
589.191	394
589.4	399
589.61	412
589.819	402
590.028	399
590.237	386
590.446	416
590.655	431
590.864	410
591.073	415
591.282	429
591.491	412
591.7	384
591.909	402
592.118	396
592.327	396
592.536	399
592.745	412
592.954	402
593.163	393
593.372	397
593.581	408
593.79	400
593.999	395
594.208	410
594.417	398
594.626	388
594.835	392
595.044	392
595.253	421
595.462	397
595.67	404
595.879	395
596.088	380
596.297	404
596.506	377
596.715	411
596.924	403
597.133	402
597.342	406
597.55	395
597.759	423
597.968	394
598.177	404
598.386	397
598.595	389
598.804	409
599.012	392
599.221	387
599.43	379
599.639	397
599.848	382
600.056	368
600.265	403
600.474	367
600.683	381
600.891	372
601.1	373
601.309	361
601.518	364
601.726	359
601.935	370
602.144	380
602.353	367
602.561	362
602.77	390
602.979	397
603.187	380
603.396	411
603.605	370
603.814	372
604.022	379
604.231	415
604.44	362
604.648	408
604.857	380
605.066	388
605.274	408
605.483	384
605.691	372
605.9	382
606.109	396
606.317	365
606.526	379
606.734	390
606.943	402
607.152	394
607.36	404
607.569	400
607.777	384
607.986	390
608.195	381
608.403	378
608.612	372
608.82	378
609.029	383
609.237	384
609.446	342
609.654	346
609.863	364
610.071	340
610.28	369
610.488	354
610.697	347
610.905	386
611.114	366
611.322	345
611.531	360
611.739	352
611.948	361
612.156	365
612.364	371
612.573	355
612.781	346
612.99	364
613.198	358
613.407	331
613.615	345
613.823	342
614.032	347
614.24	348
614.448	351
614.657	345
614.865	358
615.074	365
615.282	376
615.49	360
615.699	369
615.907	370
616.115	391
616.324	390
616.532	399
616.74	396
616.949	393
617.157	404
617.365	357
617.573	391
617.782	379
617.99	354
618.198	332
618.407	344
618.615	291
618.823	289
619.031	262
619.24	245
619.448	235
619.656	219
619.864	208
620.072	217
620.281	182
620.489	198
620.697	196
620.905	196
621.114	206
621.322	231
621.53	223
621.738	261
621.946	271
622.154	291
622.363	332
622.571	290
622.779	242
622.987	156
623.195	126
623.403	116
623.611	111
623.819	112
624.028	112
624.236	112
624.444	105
624.652	112
624.86	111
625.068	107
625.276	106
625.484	109
625.692	108
625.9	108
626.108	109
626.316	111
626.524	110
626.732	116
626.94	112
627.148	108
627.356	109
627.564	116
627.772	104
627.98	115
628.188	112
628.396	108
628.604	112
628.812	109
629.02	107
629.228	108
629.436	110
629.644	106
629.852	112
630.06	111
630.268	116
630.476	112
630.684	117
630.892	109
631.1	110
631.307	109
631.515	113
631.723	110
631.931	108
632.139	110
632.347	108
632.555	108
632.763	107
632.97	108
633.178	113
633.386	112
633.594	114
633.802	110
634.01	113
634.217	113
634.425	108
634.633	115
634.841	111
635.049	111
635.256	112
635.464	113
635.672	108
635.88	111
636.087	116
636.295	110
636.503	114
636.711	108
636.918	107
637.126	108
637.334	107
637.542	106
637.749	108
637.957	115
638.165	110
638.372	108
638.58	108
638.788	113
638.996	110
639.203	109
639.411	105
639.619	105
639.826	107
640.034	111
640.241	110
640.449	107
640.657	112
640.864	108
641.072	111
641.28	116
641.487	108
641.695	108
641.902	114
642.11	112
642.318	111
642.525	110
642.733	108
642.94	109
643.148	115
643.355	111
643.563	111
643.77	112
643.978	109
644.186	113
644.393	106
644.601	109
644.808	107
645.016	115
645.223	111
645.431	105
645.638	109
645.846	107
646.053	113
646.26	115
646.468	109
646.675	109
646.883	111
647.09	111
647.298	118
647.505	107
647.713	112
647.92	108
648.127	109
648.335	105
648.542	111
648.75	112
648.957	108
649.164	114
649.372	112
649.579	108
649.787	110
649.994	112
650.201	105
650.409	111
650.616	105
650.823	111
651.031	111
651.238	111
651.445	107
651.653	115
651.86	113
652.067	113
652.275	109
652.482	108
652.689	113
652.896	103
653.104	108
653.311	108
653.518	111
653.725	115
653.933	113
654.14	113
654.347	107
654.554	108
654.762	109
654.969	111
655.176	113
655.383	113
655.59	113
655.798	106
656.005	113
656.212	111
656.419	109
656.626	109
656.834	111
657.041	111
657.248	112
657.455	113
657.662	109
657.869	113
658.076	110
658.284	108
658.491	112
658.698	114
658.905	114
659.112	107
659.319	109
659.526	113
659.733	110
659.94	108
660.147	108
660.354	109
660.562	110
660.769	107
660.976	111
661.183	112
661.39	109
661.597	109
661.804	113
662.011	108
662.218	108
662.425	108
662.632	104
662.839	113
663.046	115
663.253	107
663.46	109
663.667	107
663.874	109
664.081	110
664.288	107
664.494	110
664.701	111
664.908	115
665.115	109
665.322	110
665.529	111
665.736	108
665.943	108
666.15	112
666.357	109
666.564	106
666.77	115
666.977	111
667.184	108
667.391	113
667.598	112
667.805	112
668.012	105
668.218	115
668.425	115
668.632	110
668.839	110
669.046	110
669.253	112
669.459	109
669.666	112
669.873	113
670.08	102
670.287	110
670.493	115
670.7	108
670.907	108
671.114	111
671.32	110
671.527	112
671.734	106
671.941	106
672.147	111
672.354	112
672.561	109
672.767	105
672.974	111
673.181	111
673.388	116
673.594	108
673.801	116
674.008	104
674.214	107
674.421	111
674.628	111
674.834	112
675.041	104
675.247	109
675.454	111
675.661	107
675.867	113
676.074	111
676.281	108
676.487	113
676.694	105
676.9	115
677.107	111
677.314	109
677.52	107
677.727	110
677.933	107
678.14	104
678.346	112
678.553	106
678.759	109
678.966	110
679.172	106
679.379	109
679.585	108
679.792	106
679.998	113
680.205	110
680.411	106
680.618	105
680.824	109
681.031	113
681.237	106
681.444	107
681.65	105
681.857	107
682.063	111
682.27	105
682.476	111
682.682	109
682.889	112
683.095	112
683.302	109
683.508	112
683.714	113
683.921	109
684.127	107
684.334	108
684.54	110
684.746	106
684.953	107
685.159	113
685.365	104
685.572	111
685.778	112
685.984	109
686.191	116
686.397	106
686.603	109
686.81	107
687.016	111
687.222	108
687.428	113
687.635	112
687.841	104
688.047	116
688.254	103
688.46	111
688.666	111
688.872	113
689.079	105
689.285	111
689.491	111
689.697	106
689.903	107
690.11	108
690.316	106
690.522	106
690.728	113
690.934	108
691.141	109
691.347	108
691.553	108
691.759	109
691.965	108
692.171	109
692.378	111
692.584	106
692.79	115
692.996	106
693.202	111
693.408	107
693.614	109
693.82	109
694.026	110
694.233	108
694.439	108
694.645	105
694.851	110
695.057	114
695.263	108
695.469	105
695.675	114
695.881	113
696.087	103
696.293	111
696.499	112
696.705	111
696.911	109
697.117	111
697.323	108
697.529	108
697.735	110
697.941	108
698.147	108
698.353	113
698.559	106
698.765	114
698.971	109
699.177	112
699.383	112
699.589	112
699.795	110
700.001	104
700.207	110
700.412	111
700.618	116
700.824	109
701.03	112
701.236	105
701.442	113
701.648	108
701.854	108
702.06	108
702.265	108
702.471	105
702.677	116
702.883	104
703.089	110
703.295	109
703.5	111
703.706	108
703.912	111
704.118	106
704.324	110
704.529	105
704.735	114
704.941	111
705.147	105
705.353	113
705.558	110
705.764	102
705.97	118
706.176	103
706.381	116
706.587	105
706.793	117
706.998	110
707.204	111
707.41	111
707.616	110
707.821	108
708.027	107
708.233	110
708.438	113
708.644	110
708.85	114
709.055	115
709.261	105
709.467	108
709.672	112
709.878	108
710.084	111
710.289	109
710.495	112
710.7	114
710.906	109
711.112	113
711.317	101
711.523	108
711.728	110
711.934	110
712.14	106
712.345	112
712.551	110
712.756	105
712.962	116
713.167	109
713.373	106
713.578	113
713.784	106
713.989	107
714.195	110
714.4	113
714.606	112
714.811	108
715.017	104
715.222	106
715.428	111
715.633	109
715.839	112
716.044	111
716.25	111
716.455	105
716.661	114
716.866	112
717.071	115
717.277	108
717.482	114
717.688	108
717.893	108
718.099	110
718.304	111
718.509	104
718.715	111
718.92	106
719.125	113
719.331	112
719.536	110
719.741	111
719.947	108
720.152	107
720.358	109
720.563	109
720.768	114
720.973	109
721.179	111
721.384	108
721.589	113
721.795	107
722	111
722.205	110
722.411	107
722.616	109
722.821	105
723.026	111
723.232	111
723.437	109
723.642	113
723.847	105
724.052	109
724.258	109
724.463	109
724.668	111
724.873	108
725.079	111
725.284	111
725.489	109
725.694	109
725.899	106
726.104	102
726.31	111
726.515	107
726.72	107
726.925	110
727.13	107
727.335	114
727.54	112
727.746	115
727.951	110
728.156	106
728.361	110
728.566	109
728.771	114
728.976	105
729.181	107
729.386	109
729.591	110
729.796	110
730.001	110
730.207	113
730.412	107
730.617	108
730.822	113
731.027	108
731.232	111
731.437	110
731.642	112
731.847	113
732.052	112
732.257	105
732.462	111
732.667	114
732.872	108
733.077	107
733.282	112
733.486	110
733.691	107
733.896	106
734.101	107
734.306	107
734.511	109
734.716	108
734.921	111
735.126	107
735.331	112
735.536	109
735.741	110
735.945	113
736.15	111
736.355	104
736.56	105
736.765	105
736.97	117
737.175	110
737.379	108
737.584	113
737.789	111
737.994	108
738.199	105
738.404	112
738.608	107
738.813	107
739.018	104
739.223	107
739.428	109
739.632	115
739.837	111
740.042	109
740.247	111
740.451	111
740.656	110
740.861	113
741.066	109
741.27	108
741.475	115
741.68	110
741.884	107
742.089	103
742.294	109
742.498	111
742.703	105
742.908	110
743.113	107
743.317	109
743.522	113
743.727	113
743.931	101
744.136	111
744.34	106
744.545	106
744.75	100
744.954	110
745.159	113
745.364	109
745.568	111
745.773	115
745.977	112
746.182	112
746.386	99
746.591	110
746.796	109
747	113
747.205	109
747.409	113
747.614	109
747.818	108
748.023	110
748.227	112
748.432	106
748.636	112
748.841	110
749.045	106
749.25	108
749.454	113
749.659	112
749.863	106
750.068	111
750.272	110
750.477	107
750.681	112
750.886	108
751.09	109
751.295	111
751.499	110
751.703	111
751.908	110
752.112	107
752.317	111
752.521	112
752.725	111
752.93	110
753.134	109
753.339	111
753.543	111
753.747	110
753.952	110
754.156	109
754.36	109
754.565	110
754.769	110
754.973	110
755.178	114
755.382	108
755.586	109
755.791	110
755.995	109
756.199	112
756.404	112
756.608	111
756.812	111
757.016	111
757.221	113
757.425	109
757.629	106
757.833	108
758.038	111
758.242	114
758.446	104
758.65	113
758.854	109
759.059	111
759.263	108
759.467	104
759.671	110
759.875	106
760.08	110
760.284	108
760.488	108
760.692	106
760.896	113
761.1	109
761.305	108
761.509	110
761.713	110
761.917	107
762.121	109
762.325	110
762.529	104
762.733	110
762.938	115
763.142	113
763.346	108
763.55	108
763.754	105
763.958	106
764.162	109
764.366	111
764.57	107
764.774	111
764.978	115
765.182	111
765.386	109
765.59	107
765.794	109
765.998	114
766.202	107
766.406	107
766.61	107
766.814	108
767.018	106
767.222	112
767.426	112
767.63	109
767.834	107
768.038	109
768.242	110
768.446	112
768.65	108
768.854	111
769.058	113
769.262	109
769.465	109
769.669	108
769.873	112
770.077	107
770.281	109
770.485	111
770.689	108
770.893	107
771.096	111
771.3	108
771.504	104
771.708	107
771.912	106
772.116	113
772.319	110
772.523	107
772.727	107
772.931	110
773.135	111
773.339	109
773.542	104
773.746	118
773.95	112
774.154	110
774.357	104
774.561	106
774.765	106
774.969	110
775.172	108
775.376	109
775.58	112
775.784	113
775.987	114
776.191	108
776.395	105
776.598	108
776.802	108
777.006	109
777.209	111
777.413	107
777.617	109
777.82	111
778.024	112
778.228	109
778.431	107
778.635	104
778.839	110
779.042	110
779.246	113
779.45	110
779.653	105
779.857	111
780.06	107
780.264	108
780.468	110
780.671	107
780.875	108
781.078	104
781.282	106
781.485	108
781.689	107
781.892	113
782.096	108
782.299	110
782.503	113
782.707	110
782.91	110
783.114	104
783.317	110
783.521	112
783.724	107
783.928	111
784.131	109
784.334	112
784.538	109
784.741	113
784.945	109
785.148	110
785.352	108
785.555	112
785.759	107
785.962	108
786.165	113
786.369	105
786.572	104
786.776	108
786.979	113
787.182	109
787.386	106
787.589	112
787.793	114
787.996	107
788.199	115
788.403	114
788.606	112
788.809	109
789.013	110
789.216	108
789.419	106
789.623	111
789.826	113
790.029	111
790.233	111
790.436	111
