# Supplementary material for: Intrinsic anti-Stokes emission in living HeLa cells
Source: PLoS One. 2020 Mar 16;15(3):e0230441. doi: 10.1371/journal.pone.0230441 (PMC7075565; doi:10.1371/journal.pone.0230441)
Supplement: S1 Datasets — (ZIP) [file pone.0230441.s005.zip › Data/Fig 3/A/Ex633_MitoTracker Green in water.txt]

509.897	112
510.109	110
510.32	117
510.531	104
510.742	108
510.954	112
511.165	111
511.376	110
511.587	120
511.798	111
512.01	112
512.221	111
512.432	111
512.643	114
512.854	112
513.065	108
513.277	108
513.488	111
513.699	110
513.91	112
514.121	111
514.332	109
514.544	117
514.755	111
514.966	109
515.177	112
515.388	106
515.599	111
515.81	111
516.021	113
516.232	112
516.443	108
516.654	109
516.866	119
517.077	112
517.288	115
517.499	114
517.71	112
517.921	110
518.132	113
518.343	112
518.554	112
518.765	111
518.976	107
519.187	110
519.398	106
519.609	107
519.82	112
520.031	110
520.242	109
520.453	110
520.664	109
520.875	110
521.086	109
521.296	114
521.507	109
521.718	113
521.929	108
522.14	114
522.351	111
522.562	112
522.773	111
522.984	110
523.195	109
523.406	116
523.616	111
523.827	110
524.038	114
524.249	113
524.46	117
524.671	112
524.882	111
525.092	112
525.303	114
525.514	109
525.725	109
525.936	117
526.146	111
526.357	113
526.568	113
526.779	114
526.99	114
527.2	112
527.411	115
527.622	107
527.833	116
528.043	111
528.254	111
528.465	114
528.676	115
528.886	114
529.097	119
529.308	110
529.518	110
529.729	113
529.94	111
530.15	113
530.361	110
530.572	111
530.783	112
530.993	114
531.204	113
531.415	111
531.625	118
531.836	113
532.046	112
532.257	115
532.468	114
532.678	113
532.889	108
533.1	113
533.31	114
533.521	112
533.731	108
533.942	111
534.152	115
534.363	115
534.574	120
534.784	111
534.995	114
535.205	118
535.416	110
535.626	108
535.837	112
536.047	112
536.258	116
536.468	118
536.679	111
536.889	111
537.1	111
537.31	110
537.521	114
537.731	114
537.942	106
538.152	113
538.363	110
538.573	114
538.784	114
538.994	112
539.204	113
539.415	108
539.625	119
539.836	112
540.046	115
540.257	112
540.467	115
540.677	111
540.888	105
541.098	118
541.308	114
541.519	117
541.729	115
541.94	113
542.15	115
542.36	113
542.571	111
542.781	115
542.991	113
543.202	120
543.412	119
543.622	116
543.832	117
544.043	113
544.253	115
544.463	112
544.674	120
544.884	118
545.094	117
545.304	121
545.515	116
545.725	117
545.935	114
546.145	120
546.356	115
546.566	112
546.776	116
546.986	111
547.196	118
547.407	120
547.617	110
547.827	119
548.037	116
548.247	118
548.458	113
548.668	124
548.878	119
549.088	119
549.298	116
549.508	117
549.718	114
549.929	108
550.139	110
550.349	113
550.559	116
550.769	111
550.979	108
551.189	117
551.399	111
551.609	115
551.82	107
552.03	119
552.24	110
552.45	115
552.66	113
552.87	109
553.08	109
553.29	106
553.5	110
553.71	116
553.92	112
554.13	110
554.34	116
554.55	113
554.76	113
554.97	115
555.18	114
555.39	118
555.6	112
555.81	114
556.02	112
556.23	110
556.44	113
556.65	107
556.86	114
557.069	110
557.279	117
557.489	117
557.699	116
557.909	105
558.119	111
558.329	111
558.539	108
558.749	109
558.959	109
559.168	112
559.378	111
559.588	113
559.798	109
560.008	115
560.218	110
560.427	115
560.637	119
560.847	112
561.057	112
561.267	109
561.477	110
561.686	110
561.896	112
562.106	110
562.316	111
562.525	115
562.735	113
562.945	108
563.155	115
563.364	116
563.574	112
563.784	109
563.994	115
564.203	105
564.413	116
564.623	114
564.833	114
565.042	119
565.252	112
565.462	115
565.671	114
565.881	111
566.091	113
566.3	112
566.51	111
566.72	112
566.929	114
567.139	113
567.349	111
567.558	119
567.768	114
567.977	114
568.187	114
568.397	114
568.606	115
568.816	114
569.025	112
569.235	113
569.445	113
569.654	115
569.864	116
570.073	119
570.283	111
570.492	110
570.702	113
570.911	111
571.121	112
571.331	110
571.54	126
571.75	110
571.959	109
572.169	114
572.378	114
572.588	118
572.797	117
573.006	112
573.216	116
573.425	111
573.635	115
573.844	114
574.054	117
574.263	116
574.473	115
574.682	113
574.891	118
575.101	111
575.31	118
575.52	120
575.729	117
575.938	116
576.148	115
576.357	110
576.567	119
576.776	116
576.985	116
577.195	118
577.404	115
577.613	113
577.823	114
578.032	114
578.241	119
578.451	117
578.66	119
578.869	118
579.079	114
579.288	119
579.497	121
579.707	116
579.916	118
580.125	118
580.334	125
580.544	115
580.753	110
580.962	124
581.171	123
581.381	115
581.59	115
581.799	118
582.008	121
582.217	118
582.427	116
582.636	123
582.845	124
583.054	115
583.263	120
583.473	123
583.682	121
583.891	127
584.1	120
584.309	117
584.518	122
584.728	124
584.937	123
585.146	122
585.355	126
585.564	123
585.773	126
585.982	122
586.191	125
586.4	124
586.61	128
586.819	124
587.028	122
587.237	121
587.446	129
587.655	127
587.864	124
588.073	134
588.282	127
588.491	122
588.7	130
588.909	131
589.118	130
589.327	133
589.536	135
589.745	128
589.954	139
590.163	122
590.372	136
590.581	129
590.79	133
590.999	132
591.208	138
591.417	138
591.626	129
591.835	141
592.044	138
592.253	137
592.462	146
592.67	151
592.879	143
593.088	140
593.297	135
593.506	143
593.715	136
593.924	144
594.133	140
594.342	141
594.55	150
594.759	139
594.968	146
595.177	148
595.386	148
595.595	147
595.804	153
596.012	154
596.221	155
596.43	155
596.639	159
596.848	160
597.056	166
597.265	152
597.474	163
597.683	167
597.891	181
598.1	163
598.309	162
598.518	165
598.726	171
598.935	167
599.144	166
599.353	182
599.561	192
599.77	166
599.979	176
600.187	196
600.396	178
600.605	193
600.814	181
601.022	189
601.231	202
601.44	192
601.648	193
601.857	190
602.066	209
602.274	208
602.483	204
602.691	204
602.9	203
603.109	208
603.317	214
603.526	206
603.734	229
603.943	219
604.152	227
604.36	241
604.569	231
604.777	230
604.986	230
605.195	249
605.403	245
605.612	244
605.82	234
606.029	243
606.237	287
606.446	279
606.654	257
606.863	264
607.071	273
607.28	249
607.488	286
607.697	277
607.905	262
608.114	292
608.322	283
608.531	297
608.739	311
608.948	300
609.156	280
609.364	313
609.573	304
609.781	312
609.99	313
610.198	311
610.407	344
610.615	340
610.823	361
611.032	344
611.24	361
611.448	334
611.657	364
611.865	367
612.074	387
612.282	381
612.49	397
612.699	397
612.907	400
613.115	439
613.324	438
613.532	408
613.74	428
613.949	439
614.157	466
614.365	482
614.573	508
614.782	519
614.99	524
615.198	505
615.407	562
615.615	549
615.823	570
616.031	574
616.24	579
616.448	623
616.656	618
616.864	608
617.072	590
617.281	556
617.489	578
617.697	550
617.905	529
618.114	499
618.322	472
618.53	443
618.738	444
618.946	404
619.154	401
619.363	345
619.571	358
619.779	326
619.987	342
620.195	339
620.403	354
620.611	372
620.819	389
621.028	409
621.236	409
621.444	434
621.652	448
621.86	425
622.068	395
622.276	373
622.484	328
622.692	288
622.9	241
623.108	201
623.316	162
623.524	142
623.732	120
623.94	112
624.148	114
624.356	118
624.564	115
624.772	113
624.98	114
625.188	109
625.396	110
625.604	110
625.812	104
626.02	109
626.228	116
626.436	108
626.644	117
626.852	107
627.06	113
627.268	118
627.476	106
627.684	111
627.892	111
628.1	110
628.307	114
628.515	112
628.723	114
628.931	118
629.139	112
629.347	109
629.555	117
629.763	114
629.97	109
630.178	113
630.386	111
630.594	108
630.802	114
631.01	117
631.217	128
631.425	113
631.633	127
631.841	115
632.049	123
632.256	121
632.464	117
632.672	123
632.88	113
633.087	127
633.295	113
633.503	119
633.711	112
633.918	115
634.126	122
634.334	113
634.542	118
634.749	116
634.957	121
635.165	113
635.372	110
635.58	112
635.788	118
635.996	120
636.203	113
636.411	122
636.619	119
636.826	121
637.034	112
637.241	121
637.449	116
637.657	120
637.864	118
638.072	121
638.28	122
638.487	113
638.695	120
638.902	114
639.11	111
639.318	105
639.525	116
639.733	120
639.94	110
640.148	117
640.355	116
640.563	112
640.77	114
640.978	108
641.186	110
641.393	111
641.601	114
641.808	112
642.016	110
642.223	110
642.431	116
642.638	108
642.846	113
643.053	106
643.26	116
643.468	111
643.675	108
643.883	113
644.09	117
644.298	110
644.505	113
644.713	112
644.92	105
645.127	112
645.335	109
645.542	114
645.75	116
645.957	110
646.164	112
646.372	113
646.579	109
646.787	112
646.994	111
647.201	110
647.409	112
647.616	108
647.823	109
648.031	112
648.238	113
648.445	110
648.653	108
648.86	109
649.067	111
649.275	104
649.482	114
649.689	109
649.896	111
650.104	113
650.311	110
650.518	109
650.725	108
650.933	109
651.14	116
651.347	110
651.554	111
651.762	109
651.969	105
652.176	105
652.383	111
652.59	108
652.798	105
653.005	116
653.212	105
653.419	109
653.626	115
653.834	111
654.041	108
654.248	111
654.455	110
654.662	109
654.869	112
655.076	110
655.284	112
655.491	106
655.698	117
655.905	109
656.112	108
656.319	109
656.526	108
656.733	109
656.94	111
657.147	112
657.354	113
657.562	115
657.769	115
657.976	107
658.183	114
658.39	112
658.597	108
658.804	111
659.011	106
659.218	114
659.425	109
659.632	110
659.839	113
660.046	117
660.253	113
660.46	108
660.667	107
660.874	114
661.081	112
661.288	113
661.494	107
661.701	111
661.908	110
662.115	107
662.322	107
662.529	119
662.736	109
662.943	110
663.15	106
663.357	112
663.564	114
663.77	108
663.977	112
664.184	114
664.391	108
664.598	106
664.805	109
665.012	111
665.218	106
665.425	113
665.632	109
665.839	111
666.046	105
666.253	108
666.459	110
666.666	114
666.873	109
667.08	111
667.287	112
667.493	114
667.7	106
667.907	113
668.114	111
668.32	104
668.527	108
668.734	109
668.941	106
669.147	108
669.354	114
669.561	112
669.767	107
669.974	106
670.181	109
670.388	115
670.594	107
670.801	113
671.008	110
671.214	111
671.421	116
671.628	106
671.834	109
672.041	107
672.247	111
672.454	110
672.661	111
672.867	109
673.074	107
673.281	113
673.487	109
673.694	109
673.9	109
674.107	111
674.314	109
674.52	105
674.727	112
674.933	112
675.14	108
675.346	116
675.553	112
675.759	121
675.966	112
676.172	107
676.379	109
676.585	108
676.792	108
676.998	110
677.205	107
677.411	110
677.618	110
677.824	107
678.031	110
678.237	110
678.444	110
678.65	109
678.857	113
679.063	108
679.27	107
679.476	110
679.682	107
679.889	104
680.095	108
680.302	110
680.508	108
680.714	111
680.921	112
681.127	110
681.334	113
681.54	112
681.746	112
681.953	106
682.159	110
682.365	108
682.572	109
682.778	110
682.984	112
683.191	111
683.397	112
683.603	106
683.81	108
684.016	110
684.222	111
684.428	114
684.635	108
684.841	113
685.047	108
685.254	113
685.46	108
685.666	111
685.872	114
686.079	110
686.285	110
686.491	118
686.697	108
686.903	110
687.11	109
687.316	113
687.522	113
687.728	105
687.934	104
688.141	108
688.347	109
688.553	114
688.759	108
688.965	109
689.171	111
689.378	109
689.584	111
689.79	111
689.996	112
690.202	109
690.408	105
690.614	110
690.82	111
691.026	108
691.233	111
691.439	114
691.645	111
691.851	106
692.057	109
692.263	110
692.469	109
692.675	110
692.881	108
693.087	109
693.293	106
693.499	110
693.705	108
693.911	112
694.117	106
694.323	110
694.529	108
694.735	107
694.941	110
695.147	109
695.353	108
695.559	108
695.765	112
695.971	113
696.177	110
696.383	109
696.589	113
696.795	115
697.001	112
697.207	111
697.412	112
697.618	110
697.824	111
698.03	110
698.236	108
698.442	108
698.648	114
698.854	108
699.06	106
699.265	111
699.471	112
699.677	111
699.883	107
700.089	108
700.295	107
700.5	108
700.706	112
700.912	104
701.118	104
701.324	109
701.529	110
701.735	116
701.941	111
702.147	108
702.353	103
702.558	112
702.764	112
702.97	111
703.176	116
703.381	109
703.587	112
703.793	110
703.998	103
704.204	107
704.41	114
704.616	109
704.821	110
705.027	107
705.233	112
705.438	106
705.644	112
705.85	103
706.055	113
706.261	107
706.467	120
706.672	107
706.878	115
707.084	113
707.289	113
707.495	111
707.7	112
707.906	111
708.112	112
708.317	111
708.523	113
708.728	112
708.934	110
709.14	113
709.345	111
709.551	110
709.756	111
709.962	111
710.167	113
710.373	111
710.578	114
710.784	109
710.989	111
711.195	110
711.4	114
711.606	111
711.811	107
712.017	110
712.222	110
712.428	109
712.633	109
712.839	113
713.044	111
713.25	108
713.455	113
713.661	110
713.866	108
714.071	115
714.277	108
714.482	109
714.688	109
714.893	112
715.099	114
715.304	112
715.509	111
715.715	109
715.92	105
716.125	112
716.331	112
716.536	113
716.741	110
716.947	108
717.152	106
717.358	110
717.563	113
717.768	112
717.973	111
718.179	112
718.384	109
718.589	111
718.795	108
719	109
719.205	104
719.411	110
719.616	104
719.821	113
720.026	106
720.232	110
720.437	106
720.642	113
720.847	115
721.052	108
721.258	108
721.463	111
721.668	108
721.873	108
722.079	114
722.284	110
722.489	103
722.694	109
722.899	108
723.104	116
723.31	111
723.515	116
723.72	112
723.925	112
724.13	108
724.335	113
724.54	112
724.746	109
724.951	109
725.156	106
725.361	115
725.566	107
725.771	112
725.976	103
726.181	110
726.386	107
726.591	113
726.796	110
727.001	115
727.207	110
727.412	111
727.617	110
727.822	104
728.027	113
728.232	110
728.437	113
728.642	110
728.847	106
729.052	110
729.257	111
729.462	101
729.667	107
729.872	113
730.077	111
730.282	114
730.486	108
730.691	105
730.896	114
731.101	105
731.306	107
731.511	110
731.716	109
731.921	114
732.126	113
732.331	106
732.536	108
732.741	107
732.945	112
733.15	111
733.355	119
733.56	109
733.765	107
733.97	107
734.175	119
734.379	107
734.584	110
734.789	109
734.994	110
735.199	108
735.404	107
735.608	106
735.813	109
736.018	111
736.223	104
736.428	107
736.632	109
736.837	109
737.042	110
737.247	107
737.451	110
737.656	112
737.861	108
738.066	110
738.27	108
738.475	112
738.68	110
738.884	114
739.089	111
739.294	112
739.498	114
739.703	107
739.908	107
740.113	110
740.317	108
740.522	110
740.727	109
740.931	109
741.136	112
741.34	110
741.545	109
741.75	113
741.954	106
742.159	113
742.364	109
742.568	113
742.773	110
742.977	106
743.182	110
743.386	111
743.591	108
743.796	109
744	113
744.205	109
744.409	114
744.614	110
744.818	110
745.023	110
745.227	108
745.432	106
745.636	113
745.841	117
746.045	109
746.25	111
746.454	112
746.659	116
746.863	111
747.068	113
747.272	110
747.477	114
747.681	110
747.886	110
748.09	111
748.295	107
748.499	113
748.703	114
748.908	109
749.112	106
749.317	108
749.521	112
749.725	110
749.93	110
750.134	107
750.339	110
750.543	112
750.747	110
750.952	110
751.156	114
751.36	113
751.565	111
751.769	110
751.973	115
752.178	107
752.382	101
752.586	109
752.791	107
752.995	109
753.199	115
753.404	111
753.608	108
753.812	105
754.016	112
754.221	110
754.425	108
754.629	109
754.833	109
755.038	106
755.242	112
755.446	106
755.65	101
755.854	113
756.059	109
756.263	112
756.467	109
756.671	111
756.875	107
757.08	108
757.284	106
757.488	112
757.692	110
757.896	110
758.1	111
758.305	111
758.509	115
758.713	102
758.917	107
759.121	114
759.325	115
759.529	112
759.733	108
759.938	112
760.142	110
760.346	107
760.55	115
760.754	111
760.958	109
761.162	108
761.366	112
761.57	115
761.774	106
761.978	108
762.182	104
762.386	115
762.59	113
762.794	111
762.998	108
763.202	115
763.406	113
763.61	108
763.814	111
764.018	105
764.222	109
764.426	105
764.63	110
764.834	111
765.038	107
765.242	113
765.446	110
765.65	107
765.854	107
766.058	110
766.262	110
766.465	108
766.669	111
766.873	115
767.077	109
767.281	114
767.485	106
767.689	112
767.893	109
768.096	109
768.3	107
768.504	115
768.708	112
768.912	116
769.116	109
769.319	110
769.523	107
769.727	105
769.931	111
770.135	110
770.339	108
770.542	110
770.746	109
770.95	104
771.154	112
771.357	111
771.561	108
771.765	110
771.969	112
772.172	109
772.376	111
772.58	111
772.784	110
772.987	109
773.191	114
773.395	109
773.598	107
773.802	109
774.006	110
774.209	111
774.413	112
774.617	112
774.82	107
775.024	109
775.228	110
775.431	112
775.635	110
775.839	105
776.042	106
776.246	106
776.45	107
776.653	108
776.857	110
777.06	110
777.264	109
777.468	116
777.671	113
777.875	111
778.078	112
778.282	117
778.485	115
778.689	117
778.892	103
779.096	111
779.299	108
779.503	108
779.707	112
779.91	110
780.114	108
780.317	112
780.521	112
780.724	110
780.928	101
781.131	109
781.334	108
781.538	110
781.741	106
781.945	105
782.148	106
782.352	110
782.555	112
782.759	106
782.962	110
783.165	108
783.369	107
783.572	111
783.776	109
783.979	114
784.182	112
784.386	108
784.589	106
784.793	106
784.996	111
785.199	109
785.403	111
785.606	108
785.809	110
786.013	112
786.216	107
786.419	111
786.623	113
786.826	107
787.029	110
787.233	104
787.436	112
