# Supplementary material for: Intrinsic anti-Stokes emission in living HeLa cells
Source: PLoS One. 2020 Mar 16;15(3):e0230441. doi: 10.1371/journal.pone.0230441 (PMC7075565; doi:10.1371/journal.pone.0230441)
Supplement: S1 Datasets — (ZIP) [file pone.0230441.s005.zip › Data/Fig 3/A/Ex633_MitoTracker Green staind cell.txt]

512.897	112
513.109	117
513.32	114
513.531	116
513.742	117
513.954	122
514.165	113
514.376	114
514.587	116
514.798	116
515.01	116
515.221	115
515.432	120
515.643	115
515.854	111
516.065	127
516.277	118
516.488	118
516.699	124
516.91	116
517.121	112
517.332	115
517.544	117
517.755	112
517.966	124
518.177	125
518.388	118
518.599	107
518.81	117
519.021	120
519.232	119
519.443	117
519.654	111
519.866	123
520.077	121
520.288	122
520.499	114
520.71	118
520.921	118
521.132	120
521.343	125
521.554	121
521.765	109
521.976	117
522.187	120
522.398	117
522.609	112
522.82	122
523.031	114
523.242	119
523.453	118
523.664	114
523.875	113
524.086	116
524.296	122
524.507	108
524.718	114
524.929	118
525.14	113
525.351	118
525.562	117
525.773	110
525.984	125
526.195	122
526.406	113
526.616	115
526.827	121
527.038	124
527.249	116
527.46	119
527.671	121
527.882	115
528.092	122
528.303	120
528.514	119
528.725	111
528.936	123
529.146	118
529.357	124
529.568	118
529.779	118
529.99	105
530.2	112
530.411	116
530.622	120
530.833	118
531.043	114
531.254	118
531.465	113
531.676	120
531.886	118
532.097	116
532.308	116
532.518	114
532.729	120
532.94	117
533.15	116
533.361	117
533.572	119
533.783	120
533.993	124
534.204	115
534.415	120
534.625	116
534.836	121
535.046	118
535.257	109
535.468	122
535.678	108
535.889	118
536.1	120
536.31	124
536.521	119
536.731	120
536.942	117
537.152	117
537.363	115
537.574	121
537.784	124
537.995	117
538.205	110
538.416	112
538.626	115
538.837	113
539.047	122
539.258	115
539.468	119
539.679	112
539.889	119
540.1	116
540.31	121
540.521	117
540.731	123
540.942	122
541.152	124
541.363	114
541.573	115
541.784	121
541.994	120
542.204	126
542.415	121
542.625	122
542.836	113
543.046	120
543.257	128
543.467	126
543.677	119
543.888	123
544.098	125
544.308	119
544.519	126
544.729	126
544.94	123
545.15	121
545.36	127
545.571	126
545.781	136
545.991	122
546.202	129
546.412	124
546.622	125
546.832	132
547.043	131
547.253	125
547.463	124
547.674	125
547.884	124
548.094	129
548.304	126
548.515	131
548.725	136
548.935	135
549.145	135
549.356	132
549.566	130
549.776	129
549.986	141
550.196	130
550.407	129
550.617	135
550.827	134
551.037	134
551.247	136
551.458	139
551.668	134
551.878	151
552.088	145
552.298	145
552.508	140
552.718	146
552.929	136
553.139	141
553.349	138
553.559	153
553.769	150
553.979	151
554.189	152
554.399	151
554.609	160
554.82	150
555.03	159
555.24	171
555.45	147
555.66	163
555.87	175
556.08	144
556.29	175
556.5	160
556.71	164
556.92	170
557.13	178
557.34	179
557.55	175
557.76	175
557.97	187
558.18	189
558.39	182
558.6	174
558.81	195
559.02	196
559.23	203
559.44	206
559.65	215
559.86	208
560.069	215
560.279	210
560.489	204
560.699	215
560.909	222
561.119	227
561.329	228
561.539	225
561.749	240
561.959	227
562.168	245
562.378	234
562.588	244
562.798	240
563.008	256
563.218	242
563.427	270
563.637	263
563.847	276
564.057	262
564.267	279
564.477	287
564.686	277
564.896	289
565.106	285
565.316	297
565.525	316
565.735	301
565.945	314
566.155	297
566.364	326
566.574	333
566.784	332
566.994	341
567.203	319
567.413	345
567.623	331
567.833	363
568.042	357
568.252	359
568.462	362
568.671	372
568.881	367
569.091	399
569.3	425
569.51	401
569.72	407
569.929	415
570.139	437
570.349	484
570.558	466
570.768	441
570.977	464
571.187	463
571.397	479
571.606	464
571.816	478
572.025	495
572.235	505
572.445	527
572.654	564
572.864	543
573.073	545
573.283	554
573.492	564
573.702	567
573.911	556
574.121	570
574.331	609
574.54	600
574.75	627
574.959	618
575.169	668
575.378	662
575.588	676
575.797	677
576.006	672
576.216	681
576.425	683
576.635	730
576.844	720
577.054	724
577.263	735
577.473	728
577.682	764
577.891	781
578.101	772
578.31	762
578.52	786
578.729	814
578.938	799
579.148	819
579.357	847
579.567	870
579.776	829
579.985	839
580.195	853
580.404	882
580.613	863
580.823	903
581.032	925
581.241	899
581.451	923
581.66	941
581.869	930
582.079	927
582.288	938
582.497	982
582.707	978
582.916	977
583.125	965
583.334	968
583.544	1018
583.753	1034
583.962	1068
584.171	1043
584.381	1030
584.59	1082
584.799	1093
585.008	1093
585.217	1107
585.427	1092
585.636	1150
585.845	1116
586.054	1094
586.263	1134
586.473	1137
586.682	1131
586.891	1163
587.1	1186
587.309	1186
587.518	1189
587.728	1242
587.937	1237
588.146	1249
588.355	1231
588.564	1257
588.773	1268
588.982	1230
589.191	1301
589.4	1256
589.61	1317
589.819	1328
590.028	1265
590.237	1335
590.446	1277
590.655	1314
590.864	1314
591.073	1309
591.282	1272
591.491	1323
591.7	1339
591.909	1359
592.118	1311
592.327	1304
592.536	1343
592.745	1292
592.954	1332
593.163	1308
593.372	1272
593.581	1313
593.79	1299
593.999	1274
594.208	1253
594.417	1284
594.626	1283
594.835	1247
595.044	1260
595.253	1283
595.462	1285
595.67	1253
595.879	1268
596.088	1321
596.297	1349
596.506	1337
596.715	1313
596.924	1297
597.133	1294
597.342	1311
597.55	1291
597.759	1369
597.968	1316
598.177	1316
598.386	1336
598.595	1319
598.804	1290
599.012	1280
599.221	1283
599.43	1234
599.639	1251
599.848	1228
600.056	1231
600.265	1204
600.474	1153
600.683	1149
600.891	1158
601.1	1118
601.309	1156
601.518	1088
601.726	1182
601.935	1165
602.144	1153
602.353	1172
602.561	1168
602.77	1193
602.979	1188
603.187	1229
603.396	1208
603.605	1225
603.814	1190
604.022	1220
604.231	1209
604.44	1252
604.648	1225
604.857	1230
605.066	1209
605.274	1152
605.483	1174
605.691	1188
605.9	1164
606.109	1138
606.317	1189
606.526	1160
606.734	1189
606.943	1179
607.152	1163
607.36	1144
607.569	1151
607.777	1160
607.986	1159
608.195	1096
608.403	1094
608.612	1096
608.82	1040
609.029	1087
609.237	1032
609.446	1029
609.654	1005
609.863	1025
610.071	978
610.28	1044
610.488	980
610.697	989
610.905	1010
611.114	1000
611.322	968
611.531	1000
611.739	989
611.948	981
612.156	970
612.364	946
612.573	943
612.781	897
612.99	919
613.198	909
613.407	901
613.615	901
613.823	856
614.032	877
614.24	831
614.448	862
614.657	854
614.865	823
615.074	842
615.282	846
615.49	907
615.699	840
615.907	862
616.115	885
616.324	913
616.532	895
616.74	883
616.949	920
617.157	872
617.365	861
617.573	836
617.782	817
617.99	770
618.198	701
618.407	693
618.615	632
618.823	593
619.031	520
619.24	493
619.448	433
619.656	381
619.864	344
620.072	343
620.281	306
620.489	304
620.697	285
620.905	277
621.114	281
621.322	289
621.53	338
621.738	344
621.946	367
622.154	426
622.363	470
622.571	514
622.779	429
622.987	299
623.195	184
623.403	138
623.611	118
623.819	116
624.028	113
624.236	115
624.444	111
624.652	110
624.86	112
625.068	109
625.276	109
625.484	115
625.692	106
625.9	109
626.108	105
626.316	112
626.524	110
626.732	117
626.94	109
627.148	110
627.356	109
627.564	112
627.772	111
627.98	109
628.188	106
628.396	116
628.604	109
628.812	112
629.02	107
629.228	107
629.436	110
629.644	108
629.852	119
630.06	108
630.268	110
630.476	109
630.684	114
630.892	110
631.1	112
631.307	107
631.515	114
631.723	117
631.931	109
632.139	109
632.347	110
632.555	114
632.763	112
632.97	114
633.178	108
633.386	119
633.594	111
633.802	110
634.01	113
634.217	111
634.425	116
634.633	111
634.841	112
635.049	118
635.256	111
635.464	115
635.672	110
635.88	109
636.087	116
636.295	116
636.503	113
636.711	110
636.918	112
637.126	110
637.334	116
637.542	105
637.749	113
637.957	111
638.165	106
638.372	108
638.58	111
638.788	114
638.996	106
639.203	106
639.411	115
639.619	110
639.826	107
640.034	107
640.241	117
640.449	104
640.657	105
640.864	107
641.072	112
641.28	109
641.487	108
641.695	115
641.902	111
642.11	107
642.318	108
642.525	111
642.733	112
642.94	106
643.148	108
643.355	106
643.563	109
643.77	117
643.978	109
644.186	106
644.393	108
644.601	112
644.808	111
645.016	116
645.223	107
645.431	111
645.638	107
645.846	109
646.053	112
646.26	117
646.468	108
646.675	103
646.883	108
647.09	113
647.298	113
647.505	108
647.713	108
647.92	108
648.127	111
648.335	112
648.542	109
648.75	109
648.957	104
649.164	104
649.372	109
649.579	104
649.787	110
649.994	107
650.201	108
650.409	106
650.616	111
650.823	113
651.031	108
651.238	110
651.445	105
651.653	112
651.86	110
652.067	106
652.275	108
652.482	111
652.689	106
652.896	111
653.104	110
653.311	101
653.518	112
653.725	111
653.933	112
654.14	110
654.347	108
654.554	112
654.762	108
654.969	114
655.176	110
655.383	115
655.59	112
655.798	112
656.005	105
656.212	103
656.419	106
656.626	116
656.834	111
657.041	106
657.248	109
657.455	102
657.662	110
657.869	109
658.076	106
658.284	106
658.491	108
658.698	111
658.905	116
659.112	109
659.319	108
659.526	114
659.733	111
659.94	111
660.147	110
660.354	108
660.562	110
660.769	104
660.976	111
661.183	108
661.39	110
661.597	113
661.804	110
662.011	109
662.218	107
662.425	113
662.632	113
662.839	111
663.046	113
663.253	107
663.46	108
663.667	110
663.874	115
664.081	109
664.288	105
664.494	107
664.701	107
664.908	108
665.115	104
665.322	112
665.529	110
665.736	106
665.943	108
666.15	108
666.357	110
666.564	110
666.77	108
666.977	107
667.184	104
667.391	113
667.598	106
667.805	111
668.012	111
668.218	110
668.425	109
668.632	110
668.839	106
669.046	113
669.253	107
669.459	111
669.666	108
669.873	106
670.08	107
670.287	112
670.493	108
670.7	108
670.907	116
671.114	113
671.32	106
671.527	108
671.734	106
671.941	115
672.147	103
672.354	107
672.561	106
672.767	110
672.974	113
673.181	111
673.388	112
673.594	104
673.801	109
674.008	110
674.214	112
674.421	105
674.628	108
674.834	106
675.041	112
675.247	109
675.454	106
675.661	110
675.867	108
676.074	114
676.281	112
676.487	109
676.694	112
676.9	111
677.107	105
677.314	112
677.52	103
677.727	111
677.933	109
678.14	112
678.346	104
678.553	114
678.759	110
678.966	107
679.172	103
679.379	108
679.585	111
679.792	110
679.998	106
680.205	106
680.411	106
680.618	116
680.824	109
681.031	107
681.237	109
681.444	109
681.65	103
681.857	115
682.063	112
682.27	102
682.476	112
682.682	109
682.889	106
683.095	108
683.302	108
683.508	111
683.714	112
683.921	107
684.127	112
684.334	112
684.54	114
684.746	115
684.953	107
685.159	108
685.365	108
685.572	116
685.778	112
685.984	111
686.191	112
686.397	110
686.603	120
686.81	111
687.016	112
687.222	107
687.428	114
687.635	110
687.841	111
688.047	106
688.254	112
688.46	113
688.666	106
688.872	105
689.079	106
689.285	103
689.491	113
689.697	104
689.903	112
690.11	106
690.316	106
690.522	109
690.728	106
690.934	111
691.141	111
691.347	113
691.553	106
691.759	106
691.965	106
692.171	110
692.378	112
692.584	109
692.79	111
692.996	112
693.202	111
693.408	111
693.614	110
693.82	111
694.026	108
694.233	112
694.439	110
694.645	110
694.851	112
695.057	111
695.263	110
695.469	104
695.675	109
695.881	112
696.087	110
696.293	106
696.499	109
696.705	104
696.911	107
697.117	109
697.323	111
697.529	107
697.735	106
697.941	113
698.147	118
698.353	114
698.559	111
698.765	110
698.971	110
699.177	115
699.383	118
699.589	109
699.795	107
700.001	116
700.207	108
700.412	107
700.618	111
700.824	108
701.03	109
701.236	111
701.442	106
701.648	106
701.854	109
702.06	110
702.265	111
702.471	105
702.677	108
702.883	109
703.089	103
703.295	106
703.5	109
703.706	111
703.912	108
704.118	111
704.324	106
704.529	115
704.735	109
704.941	107
705.147	112
705.353	106
705.558	104
705.764	107
705.97	112
706.176	107
706.381	112
706.587	109
706.793	107
706.998	109
707.204	105
707.41	110
707.616	106
707.821	107
708.027	111
708.233	110
708.438	108
708.644	114
708.85	108
709.055	107
709.261	107
709.467	106
709.672	112
709.878	113
710.084	111
710.289	111
710.495	110
710.7	109
710.906	108
711.112	107
711.317	108
711.523	112
711.728	113
711.934	111
712.14	108
712.345	108
712.551	114
712.756	110
712.962	105
713.167	111
713.373	110
713.578	108
713.784	111
713.989	111
714.195	114
714.4	106
714.606	110
714.811	107
715.017	112
715.222	111
715.428	105
715.633	111
715.839	109
716.044	111
716.25	107
716.455	109
716.661	105
716.866	114
717.071	110
717.277	105
717.482	108
717.688	112
717.893	110
718.099	112
718.304	113
718.509	108
718.715	109
718.92	111
719.125	113
719.331	113
719.536	111
719.741	106
719.947	109
720.152	105
720.358	115
720.563	111
720.768	106
720.973	107
721.179	110
721.384	106
721.589	111
721.795	110
722	109
722.205	109
722.411	112
722.616	110
722.821	107
723.026	109
723.232	109
723.437	108
723.642	103
723.847	110
724.052	106
724.258	111
724.463	106
724.668	110
724.873	106
725.079	112
725.284	107
725.489	112
725.694	111
725.899	108
726.104	108
726.31	106
726.515	108
726.72	107
726.925	108
727.13	104
727.335	108
727.54	113
727.746	106
727.951	108
728.156	107
728.361	106
728.566	107
728.771	112
728.976	110
729.181	114
729.386	109
729.591	106
729.796	113
730.001	111
730.207	109
730.412	108
730.617	112
730.822	104
731.027	116
731.232	107
731.437	112
731.642	108
731.847	102
732.052	108
732.257	106
732.462	111
732.667	109
732.872	108
733.077	109
733.282	109
733.486	105
733.691	113
733.896	111
734.101	112
734.306	114
734.511	109
734.716	108
734.921	113
735.126	109
735.331	110
735.536	112
735.741	107
735.945	110
736.15	106
736.355	112
736.56	110
736.765	115
736.97	110
737.175	109
737.379	109
737.584	113
737.789	106
737.994	108
738.199	116
738.404	109
738.608	113
738.813	117
739.018	109
739.223	107
739.428	110
739.632	114
739.837	109
740.042	111
740.247	113
740.451	112
740.656	108
740.861	107
741.066	115
741.27	111
741.475	108
741.68	110
741.884	111
742.089	109
742.294	110
742.498	109
742.703	111
742.908	105
743.113	106
743.317	110
743.522	105
743.727	112
743.931	106
744.136	111
744.34	111
744.545	111
744.75	111
744.954	111
745.159	108
745.364	109
745.568	114
745.773	110
745.977	109
746.182	113
746.386	111
746.591	109
746.796	107
747	110
747.205	107
747.409	110
747.614	113
747.818	107
748.023	110
748.227	111
748.432	109
748.636	105
748.841	109
749.045	103
749.25	117
749.454	105
749.659	107
749.863	110
750.068	108
750.272	110
750.477	110
750.681	109
750.886	111
751.09	102
751.295	113
751.499	116
751.703	109
751.908	104
752.112	108
752.317	108
752.521	109
752.725	108
752.93	108
753.134	107
753.339	111
753.543	105
753.747	110
753.952	112
754.156	105
754.36	102
754.565	114
754.769	112
754.973	109
755.178	110
755.382	117
755.586	108
755.791	105
755.995	108
756.199	106
756.404	108
756.608	103
756.812	108
757.016	105
757.221	113
757.425	108
757.629	108
757.833	106
758.038	109
758.242	104
758.446	114
758.65	108
758.854	110
759.059	105
759.263	106
759.467	112
759.671	109
759.875	101
760.08	109
760.284	108
760.488	112
760.692	111
760.896	105
761.1	108
761.305	112
761.509	105
761.713	108
761.917	110
762.121	109
762.325	113
762.529	104
762.733	114
762.938	112
763.142	112
763.346	110
763.55	108
763.754	107
763.958	107
764.162	104
764.366	109
764.57	111
764.774	108
764.978	111
765.182	107
765.386	113
765.59	114
765.794	111
765.998	111
766.202	107
766.406	107
766.61	107
766.814	109
767.018	107
767.222	109
767.426	109
767.63	111
767.834	111
768.038	110
768.242	111
768.446	109
768.65	108
768.854	109
769.058	109
769.262	114
769.465	105
769.669	113
769.873	110
770.077	112
770.281	112
770.485	113
770.689	110
770.893	107
771.096	113
771.3	110
771.504	107
771.708	107
771.912	112
772.116	110
772.319	107
772.523	107
772.727	110
772.931	110
773.135	109
773.339	108
773.542	109
773.746	107
773.95	106
774.154	105
774.357	109
774.561	107
774.765	109
774.969	104
775.172	107
775.376	106
775.58	111
775.784	112
775.987	109
776.191	106
776.395	109
776.598	108
776.802	110
777.006	114
777.209	106
777.413	110
777.617	108
777.82	109
778.024	113
778.228	107
778.431	110
778.635	111
778.839	113
779.042	107
779.246	114
779.45	106
779.653	111
779.857	112
780.06	109
780.264	106
780.468	108
780.671	115
780.875	105
781.078	110
781.282	106
781.485	110
781.689	102
781.892	110
782.096	108
782.299	112
782.503	111
782.707	112
782.91	113
783.114	104
783.317	112
783.521	113
783.724	110
783.928	110
784.131	106
784.334	111
784.538	115
784.741	110
784.945	112
785.148	112
785.352	108
785.555	109
785.759	105
785.962	108
786.165	107
786.369	111
786.572	111
786.776	106
786.979	112
787.182	111
787.386	109
787.589	109
787.793	112
787.996	111
788.199	108
788.403	109
788.606	108
788.809	107
789.013	105
789.216	111
789.419	109
789.623	110
789.826	112
790.029	105
790.233	111
790.436	111
