# Supplementary material for: Intrinsic anti-Stokes emission in living HeLa cells
Source: PLoS One. 2020 Mar 16;15(3):e0230441. doi: 10.1371/journal.pone.0230441 (PMC7075565; doi:10.1371/journal.pone.0230441)
Supplement: S1 Datasets — (ZIP) [file pone.0230441.s005.zip › Data/Fig 3/A/Ex633_Water.txt]

509.897	118
510.109	118
510.32	121
510.531	114
510.742	119
510.954	116
511.165	114
511.376	125
511.587	114
511.798	114
512.01	110
512.221	118
512.432	118
512.643	132
512.854	114
513.065	123
513.277	114
513.488	127
513.699	112
513.91	116
514.121	116
514.332	125
514.544	118
514.755	119
514.966	118
515.177	121
515.388	118
515.599	112
515.81	121
516.021	116
516.232	114
516.443	114
516.654	114
516.866	121
517.077	114
517.288	125
517.499	118
517.71	114
517.921	118
518.132	119
518.343	116
518.554	118
518.765	110
518.976	118
519.187	121
519.398	121
519.609	118
519.82	114
520.031	118
520.242	114
520.453	116
520.664	114
520.875	114
521.086	114
521.296	114
521.507	119
521.718	116
521.929	112
522.14	112
522.351	121
522.562	112
522.773	123
522.984	110
523.195	119
523.406	118
523.616	112
523.827	118
524.038	116
524.249	118
524.46	125
524.671	118
524.882	119
525.092	118
525.303	123
525.514	114
525.725	127
525.936	116
526.146	119
526.357	116
526.568	121
526.779	116
526.99	110
527.2	127
527.411	121
527.622	103
527.833	119
528.043	112
528.254	121
528.465	119
528.676	123
528.886	107
529.097	121
529.308	119
529.518	119
529.729	119
529.94	116
530.15	112
530.361	108
530.572	105
530.783	116
530.993	108
531.204	110
531.415	119
531.625	112
531.836	119
532.046	114
532.257	118
532.468	114
532.678	114
532.889	114
533.1	119
533.31	118
533.521	119
533.731	112
533.942	114
534.152	119
534.363	112
534.574	114
534.784	112
534.995	114
535.205	118
535.416	119
535.626	121
535.837	127
536.047	121
536.258	123
536.468	119
536.679	108
536.889	118
537.1	114
537.31	110
537.521	125
537.731	116
537.942	118
538.152	112
538.363	119
538.573	114
538.784	118
538.994	107
539.204	114
539.415	116
539.625	121
539.836	118
540.046	114
540.257	121
540.467	118
540.677	112
540.888	116
541.098	118
541.308	116
541.519	121
541.729	119
541.94	123
542.15	112
542.36	123
542.571	118
542.781	123
542.991	121
543.202	119
543.412	114
543.622	125
543.832	125
544.043	138
544.253	112
544.463	119
544.674	129
544.884	132
545.094	127
545.304	127
545.515	129
545.725	134
545.935	118
546.145	136
546.356	125
546.566	132
546.776	138
546.986	129
547.196	127
547.407	129
547.617	132
547.827	134
548.037	132
548.247	129
548.458	143
548.668	132
548.878	131
549.088	123
549.298	123
549.508	123
549.718	116
549.929	116
550.139	123
550.349	118
550.559	127
550.769	121
550.979	118
551.189	118
551.399	121
551.609	121
551.82	118
552.03	119
552.24	118
552.45	121
552.66	125
552.87	116
553.08	112
553.29	121
553.5	118
553.71	110
553.92	127
554.13	121
554.34	125
554.55	119
554.76	116
554.97	114
555.18	118
555.39	116
555.6	112
555.81	125
556.02	121
556.23	125
556.44	119
556.65	123
556.86	116
557.069	110
557.279	123
557.489	119
557.699	125
557.909	121
558.119	110
558.329	114
558.539	116
558.749	112
558.959	121
559.168	131
559.378	110
559.588	116
559.798	118
560.008	123
560.218	119
560.427	116
560.637	127
560.847	108
561.057	110
561.267	125
561.477	119
561.686	114
561.896	116
562.106	118
562.316	121
562.525	116
562.735	116
562.945	112
563.155	112
563.364	110
563.574	118
563.784	125
563.994	118
564.203	125
564.413	121
564.623	114
564.833	114
565.042	121
565.252	125
565.462	116
565.671	121
565.881	118
566.091	119
566.3	118
566.51	123
566.72	118
566.929	119
567.139	118
567.349	116
567.558	129
567.768	118
567.977	114
568.187	114
568.397	116
568.606	110
568.816	116
569.025	123
569.235	116
569.445	118
569.654	116
569.864	131
570.073	121
570.283	110
570.492	116
570.702	123
570.911	123
571.121	112
571.331	112
571.54	119
571.75	119
571.959	123
572.169	131
572.378	121
572.588	118
572.797	114
573.006	119
573.216	118
573.425	119
573.635	119
573.844	116
574.054	116
574.263	125
574.473	114
574.682	119
574.891	114
575.101	123
575.31	116
575.52	118
575.729	121
575.938	116
576.148	118
576.357	119
576.567	131
576.776	112
576.985	127
577.195	119
577.404	121
577.613	119
577.823	118
578.032	129
578.241	127
578.451	129
578.66	123
578.869	116
579.079	121
579.288	125
579.497	112
579.707	123
579.916	121
580.125	121
580.334	114
580.544	125
580.753	131
580.962	125
581.171	125
581.381	123
581.59	125
581.799	127
582.008	129
582.217	127
582.427	127
582.636	131
582.845	119
583.054	127
583.263	127
583.473	118
583.682	123
583.891	131
584.1	121
584.309	119
584.518	131
584.728	134
584.937	134
585.146	132
585.355	119
585.564	129
585.773	140
585.982	123
586.191	129
586.4	131
586.61	127
586.819	132
587.028	132
587.237	142
587.446	134
587.655	136
587.864	153
588.073	138
588.282	136
588.491	138
588.7	142
588.909	136
589.118	132
589.327	131
589.536	154
589.745	143
589.954	134
590.163	154
590.372	149
590.581	138
590.79	143
590.999	138
591.208	142
591.417	145
591.626	140
591.835	136
592.044	142
592.253	143
592.462	134
592.67	151
592.879	147
593.088	143
593.297	145
593.506	147
593.715	165
593.924	151
594.133	142
594.342	154
594.55	158
594.759	167
594.968	162
595.177	165
595.386	158
595.595	182
595.804	169
596.012	167
596.221	177
596.43	165
596.639	164
596.848	177
597.056	178
597.265	177
597.474	178
597.683	167
597.891	200
598.1	175
598.309	186
598.518	164
598.726	189
598.935	180
599.144	180
599.353	193
599.561	193
599.77	199
599.979	199
600.187	199
600.396	200
600.605	215
600.814	213
601.022	197
601.231	213
601.44	202
601.648	208
601.857	237
602.066	223
602.274	228
602.483	235
602.691	239
602.9	252
603.109	230
603.317	252
603.526	241
603.734	285
603.943	269
604.152	269
604.36	280
604.569	272
604.777	281
604.986	291
605.195	280
605.403	300
605.612	294
605.82	329
606.029	320
606.237	305
606.446	337
606.654	300
606.863	349
607.071	329
607.28	370
607.488	355
607.697	349
607.905	375
608.114	353
608.322	327
608.531	357
608.739	373
608.948	359
609.156	361
609.364	390
609.573	403
609.781	419
609.99	405
610.198	432
610.407	407
610.615	421
610.823	445
611.032	445
611.24	445
611.448	486
611.657	476
611.865	489
612.074	484
612.282	502
612.49	513
612.699	480
612.907	567
613.115	504
613.324	515
613.532	554
613.74	539
613.949	567
614.157	548
614.365	609
614.573	631
614.782	622
614.99	629
615.198	622
615.407	651
615.615	708
615.823	686
616.031	714
616.24	681
616.448	703
616.656	738
616.864	701
617.072	716
617.281	727
617.489	706
617.697	668
617.905	616
618.114	625
618.322	559
618.53	550
618.738	491
618.946	478
619.154	484
619.363	429
619.571	397
619.779	403
619.987	395
620.195	375
620.403	401
620.611	443
620.819	473
621.028	493
621.236	504
621.444	519
621.652	517
621.86	511
622.068	528
622.276	460
622.484	440
622.692	351
622.9	278
623.108	248
623.316	195
623.524	156
623.732	132
623.94	134
624.148	125
624.356	118
624.564	121
624.772	116
624.98	118
625.188	121
625.396	119
625.604	114
625.812	118
626.02	123
626.228	112
626.436	123
626.644	105
626.852	127
627.06	121
627.268	116
627.476	118
627.684	127
627.892	123
628.1	119
628.307	121
628.515	121
628.723	125
628.931	116
629.139	118
629.347	116
629.555	119
629.763	118
629.97	118
630.178	129
630.386	114
630.594	127
630.802	114
631.01	132
631.217	131
631.425	123
631.633	136
631.841	131
632.049	140
632.256	125
632.464	123
632.672	119
632.88	121
633.087	136
633.295	121
633.503	131
633.711	121
633.918	131
634.126	121
634.334	119
634.542	112
634.749	114
634.957	116
635.165	123
635.372	125
635.58	118
635.788	119
635.996	127
636.203	125
636.411	119
636.619	123
636.826	119
637.034	125
637.241	125
637.449	127
637.657	121
637.864	123
638.072	121
638.28	118
638.487	140
638.695	123
638.902	123
639.11	127
639.318	116
639.525	119
639.733	127
639.94	121
640.148	118
640.355	118
640.563	116
640.77	114
640.978	119
641.186	118
641.393	119
641.601	123
641.808	119
642.016	119
642.223	118
642.431	121
642.638	116
642.846	123
643.053	119
643.26	118
643.468	121
643.675	125
643.883	118
644.09	123
644.298	119
644.505	116
644.713	118
644.92	119
645.127	127
645.335	125
645.542	125
645.75	114
645.957	119
646.164	110
646.372	123
646.579	110
646.787	108
646.994	110
647.201	114
647.409	125
647.616	114
647.823	112
648.031	121
648.238	119
648.445	110
648.653	119
648.86	112
649.067	116
649.275	112
649.482	116
649.689	118
649.896	118
650.104	112
650.311	125
650.518	121
650.725	119
650.933	114
651.14	125
651.347	121
651.554	114
651.762	119
651.969	112
652.176	121
652.383	112
652.59	116
652.798	112
653.005	121
653.212	114
653.419	118
653.626	110
653.834	119
654.041	125
654.248	121
654.455	118
654.662	116
654.869	125
655.076	119
655.284	119
655.491	121
655.698	119
655.905	121
656.112	116
656.319	112
656.526	114
656.733	112
656.94	116
657.147	121
657.354	108
657.562	121
657.769	116
657.976	129
658.183	121
658.39	114
658.597	118
658.804	116
659.011	116
659.218	119
659.425	114
659.632	118
659.839	132
660.046	121
660.253	118
660.46	107
660.667	131
660.874	121
661.081	118
661.288	112
661.494	127
661.701	121
661.908	116
662.115	125
662.322	116
662.529	119
662.736	112
662.943	116
663.15	123
663.357	118
663.564	121
663.77	116
663.977	116
664.184	127
664.391	121
664.598	129
664.805	116
665.012	118
665.218	121
665.425	118
665.632	116
665.839	116
666.046	112
666.253	118
666.459	134
666.666	119
666.873	114
667.08	116
667.287	114
667.493	127
667.7	110
667.907	118
668.114	108
668.32	118
668.527	114
668.734	118
668.941	112
669.147	127
669.354	121
669.561	119
669.767	110
669.974	116
670.181	114
670.388	121
670.594	116
670.801	112
671.008	121
671.214	116
671.421	116
671.628	112
671.834	119
672.041	112
672.247	127
672.454	116
672.661	116
672.867	112
673.074	118
673.281	119
673.487	131
673.694	129
673.9	112
674.107	127
674.314	110
674.52	121
674.727	121
674.933	119
675.14	114
675.346	110
675.553	110
675.759	119
675.966	112
676.172	118
676.379	114
676.585	118
676.792	118
676.998	112
677.205	110
677.411	119
677.618	118
677.824	119
678.031	114
678.237	119
678.444	119
678.65	110
678.857	118
679.063	112
679.27	112
679.476	118
679.682	110
679.889	114
680.095	116
680.302	121
680.508	123
680.714	119
680.921	114
681.127	123
681.334	123
681.54	119
681.746	110
681.953	121
682.159	121
682.365	121
682.572	114
682.778	114
682.984	118
683.191	114
683.397	119
683.603	121
683.81	123
684.016	107
684.222	118
684.428	121
684.635	114
684.841	119
685.047	119
685.254	116
685.46	131
685.666	118
685.872	118
686.079	125
686.285	121
686.491	121
686.697	121
686.903	112
687.11	119
687.316	118
687.522	116
687.728	119
687.934	116
688.141	116
688.347	118
688.553	114
688.759	108
688.965	123
689.171	105
689.378	118
689.584	127
689.79	116
689.996	123
690.202	121
690.408	118
690.614	123
690.82	123
691.026	112
691.233	114
691.439	119
691.645	119
691.851	125
692.057	116
692.263	116
692.469	116
692.675	127
692.881	110
693.087	119
693.293	119
693.499	121
693.705	129
693.911	121
694.117	121
694.323	119
694.529	112
694.735	112
694.941	129
695.147	114
695.353	119
695.559	127
695.765	119
695.971	123
696.177	118
696.383	116
696.589	112
696.795	114
697.001	110
697.207	116
697.412	119
697.618	121
697.824	114
698.03	112
698.236	114
698.442	119
698.648	119
698.854	118
699.06	119
699.265	116
699.471	123
699.677	118
699.883	110
700.089	121
700.295	114
700.5	125
700.706	119
700.912	116
701.118	116
701.324	108
701.529	114
701.735	118
701.941	121
702.147	114
702.353	116
702.558	121
702.764	119
702.97	116
703.176	125
703.381	119
703.587	127
703.793	118
703.998	123
704.204	116
704.41	118
704.616	121
704.821	108
705.027	112
705.233	114
705.438	123
705.644	107
705.85	119
706.055	121
706.261	119
706.467	119
706.672	112
706.878	108
707.084	107
707.289	121
707.495	123
707.7	118
707.906	127
708.112	114
708.317	116
708.523	108
708.728	110
708.934	112
709.14	114
709.345	121
709.551	116
709.756	123
709.962	118
710.167	118
710.373	119
710.578	116
710.784	114
710.989	116
711.195	107
711.4	123
711.606	116
711.811	116
712.017	125
712.222	114
712.428	116
712.633	121
712.839	110
713.044	119
713.25	114
713.455	119
713.661	110
713.866	121
714.071	112
714.277	112
714.482	121
714.688	110
714.893	129
715.099	110
715.304	119
715.509	121
715.715	121
715.92	110
716.125	125
716.331	119
716.536	118
716.741	108
716.947	118
717.152	116
717.358	118
717.563	127
717.768	108
717.973	121
718.179	118
718.384	114
718.589	110
718.795	125
719	116
719.205	112
719.411	118
719.616	119
719.821	110
720.026	116
720.232	112
720.437	116
720.642	121
720.847	121
721.052	110
721.258	118
721.463	119
721.668	123
721.873	116
722.079	123
722.284	116
722.489	129
722.694	119
722.899	114
723.104	118
723.31	107
723.515	110
723.72	116
723.925	118
724.13	119
724.335	125
724.54	119
724.746	118
724.951	116
725.156	112
725.361	110
725.566	121
725.771	108
725.976	118
726.181	114
726.386	125
726.591	112
726.796	116
727.001	114
727.207	119
727.412	118
727.617	123
727.822	112
728.027	108
728.232	116
728.437	114
728.642	123
728.847	108
729.052	112
729.257	123
729.462	114
729.667	121
729.872	116
730.077	112
730.282	116
730.486	116
730.691	119
730.896	123
731.101	119
731.306	116
731.511	119
731.716	116
731.921	114
732.126	123
732.331	116
732.536	121
732.741	116
732.945	114
733.15	114
733.355	121
733.56	118
733.765	125
733.97	110
734.175	116
734.379	125
734.584	119
734.789	112
734.994	119
735.199	116
735.404	123
735.608	119
735.813	114
736.018	125
736.223	112
736.428	116
736.632	116
736.837	121
737.042	112
737.247	121
737.451	112
737.656	112
737.861	116
738.066	116
738.27	110
738.475	123
738.68	116
738.884	116
739.089	114
739.294	121
739.498	116
739.703	119
739.908	116
740.113	110
740.317	121
740.522	116
740.727	114
740.931	116
741.136	119
741.34	116
741.545	116
741.75	107
741.954	131
742.159	119
742.364	108
742.568	118
742.773	110
742.977	123
743.182	119
743.386	123
743.591	114
743.796	121
744	121
744.205	112
744.409	110
744.614	123
744.818	119
745.023	119
745.227	121
745.432	118
745.636	119
745.841	112
746.045	116
746.25	123
746.454	127
746.659	119
746.863	119
747.068	119
747.272	119
747.477	118
747.681	118
747.886	118
748.09	112
748.295	116
748.499	116
748.703	118
748.908	119
749.112	112
749.317	118
749.521	114
749.725	112
749.93	112
750.134	123
750.339	110
750.543	114
750.747	123
750.952	119
751.156	114
751.36	125
751.565	112
751.769	116
751.973	119
752.178	121
752.382	121
752.586	108
752.791	127
752.995	110
753.199	114
753.404	116
753.608	125
753.812	119
754.016	118
754.221	116
754.425	114
754.629	121
754.833	119
755.038	121
755.242	118
755.446	119
755.65	118
755.854	118
756.059	112
756.263	118
756.467	116
756.671	123
756.875	118
757.08	118
757.284	118
757.488	118
757.692	129
757.896	123
758.1	119
758.305	118
758.509	105
758.713	125
758.917	114
759.121	129
759.325	121
759.529	119
759.733	108
759.938	119
760.142	119
760.346	123
760.55	119
760.754	114
760.958	114
761.162	114
761.366	118
761.57	112
761.774	123
761.978	121
762.182	112
762.386	121
762.59	114
762.794	116
762.998	119
763.202	119
763.406	110
763.61	121
763.814	121
764.018	119
764.222	123
764.426	127
764.63	116
764.834	118
765.038	107
765.242	107
765.446	112
765.65	112
765.854	110
766.058	119
766.262	118
766.465	119
766.669	116
766.873	121
767.077	112
767.281	114
767.485	121
767.689	123
767.893	110
768.096	114
768.3	118
768.504	114
768.708	121
768.912	116
769.116	114
769.319	118
769.523	116
769.727	118
769.931	123
770.135	118
770.339	118
770.542	116
770.746	125
770.95	129
771.154	110
771.357	116
771.561	118
771.765	114
771.969	116
772.172	112
772.376	116
772.58	114
772.784	119
772.987	116
773.191	127
773.395	112
773.598	119
773.802	112
774.006	118
774.209	121
774.413	118
774.617	114
774.82	118
775.024	136
775.228	114
775.431	116
775.635	116
775.839	114
776.042	119
776.246	119
776.45	108
776.653	118
776.857	112
777.06	118
777.264	118
777.468	114
777.671	121
777.875	116
778.078	119
778.282	116
778.485	110
778.689	118
778.892	116
779.096	118
779.299	119
779.503	116
779.707	123
779.91	118
780.114	114
780.317	118
780.521	112
780.724	119
780.928	127
781.131	125
781.334	121
781.538	112
781.741	112
781.945	123
782.148	121
782.352	125
782.555	116
782.759	119
782.962	114
783.165	116
783.369	121
783.572	125
783.776	116
783.979	118
784.182	116
784.386	119
784.589	114
784.793	118
784.996	119
785.199	110
785.403	108
785.606	108
785.809	119
786.013	114
786.216	118
786.419	107
786.623	125
786.826	110
787.029	114
787.233	118
787.436	119
