# Supplementary material for: Intrinsic anti-Stokes emission in living HeLa cells
Source: PLoS One. 2020 Mar 16;15(3):e0230441. doi: 10.1371/journal.pone.0230441 (PMC7075565; doi:10.1371/journal.pone.0230441)
Supplement: S1 Datasets — (ZIP) [file pone.0230441.s005.zip › Data/Fig SI 4/A/Ex540_Phenol red.txt]

550	15214.245
551	5879.4087
551	5879.4087
552	4433.3721
552	4433.3721
553	4430.3003
553	4430.3003
554	4382.4697
554	4382.4697
555	4403.6724
555	4403.6724
556	4344.3584
556	4344.3584
557	4487.9863
557	4487.9863
558	4366.9585
558	4366.9585
559	4326.1045
559	4326.1045
560	4536.6743
560	4536.6743
561	4494.7012
562	4649.0039
562	4649.0039
563	4909.7603
563	4909.7603
564	4833.7974
564	4833.7974
565	5080.1362
565	5080.1362
566	5222.8579
567	5438.5859
567	5438.5859
568	6026.3682
568	6026.3682
569	6399.3936
569	6399.3936
570	6733.7573
570	6733.7573
571	7271.2021
571	7271.2021
572	7893.0479
572	7893.0479
573	8296.3438
573	8296.3438
574	9037.334
574	9037.334
575	9322.3291
575	9322.3291
576	10061.085
576	10061.085
577	10574.813
578	11166.509
578	11166.509
579	11684.937
579	11684.937
580	12500.34
580	12500.34
581	13033.687
581	13033.687
582	13162.854
583	13899.1
583	13899.1
584	14635.717
584	14635.717
585	15308.528
585	15308.528
586	15815.562
586	15815.562
587	16680.207
587	16680.207
588	17444.35
589	17710.059
589	17710.059
590	18212.66
590	18212.66
591	18905.039
591	18905.039
592	19252.797
592	19252.797
593	19856
594	19960.469
594	19960.469
595	20480.561
595	20480.561
596	20918.447
596	20918.447
597	20799.777
597	20799.777
598	21019.654
598	21019.654
599	21610.521
599	21610.521
600	21666.643
600	21666.643
601	21898.514
601	21898.514
602	22362.555
602	22362.555
603	21909.447
603	21909.447
604	22066.598
605	22421.012
605	22421.012
606	22579.523
606	22579.523
607	22562.508
607	22562.508
608	22619.057
608	22619.057
609	22273.477
610	22305.414
610	22305.414
611	22471.158
611	22471.158
612	22265.299
612	22265.299
613	22536.523
613	22536.523
614	22069.65
614	22069.65
615	22481.391
616	22650.316
616	22650.316
617	22557.729
617	22557.729
618	22420.371
618	22420.371
619	22192.346
619	22192.346
620	22247.01
621	22039.805
621	22039.805
622	22023.617
622	22023.617
623	22049.525
623	22049.525
624	21805.803
624	21805.803
625	21856.09
625	21856.09
626	22057.805
626	22057.805
627	22188.033
627	22188.033
628	22442.5
628	22442.5
629	21795.088
629	21795.088
630	22077.197
630	22077.197
631	21942.889
632	21700.055
632	21700.055
633	21533.201
633	21533.201
634	21411.406
634	21411.406
635	21717.791
635	21717.791
636	21343.041
637	21818.041
637	21818.041
638	21344.445
638	21344.445
639	21504.564
639	21504.564
640	21509.67
640	21509.67
641	21371.74
641	21371.74
642	21185.955
642	21185.955
643	21434.463
643	21434.463
644	21543.986
644	21543.986
645	21363.484
645	21363.484
646	21498.674
646	21498.674
647	21311.137
648	21537.178
648	21537.178
649	21421.457
649	21421.457
650	21519.418
650	21519.418
651	21545.52
651	21545.52
652	21377.82
652	21377.82
653	21775.186
653	21775.186
654	22065.057
654	22065.057
655	21975.018
655	21975.018
656	21353.262
656	21353.262
657	21941.146
657	21941.146
658	22040.387
659	21846.514
659	21846.514
660	21932.092
660	21932.092
661	22054.906
661	22054.906
662	22243.014
662	22243.014
663	22281.844
664	22187.527
664	22187.527
665	21933.721
665	21933.721
666	22263.391
666	22263.391
667	22021.371
667	22021.371
668	22403.182
668	22403.182
669	22195.289
669	22195.289
670	22196.219
670	22196.219
671	21990.932
671	21990.932
672	22185.172
672	22185.172
673	22195.783
673	22195.783
674	22343.07
675	22074.131
675	22074.131
676	22225.916
676	22225.916
677	22068.361
677	22068.361
678	21901.775
678	21901.775
679	22161.291
680	21980.027
680	21980.027
681	22131.936
681	22131.936
682	21636.801
682	21636.801
683	22332.152
683	22332.152
684	21941.205
684	21941.205
685	22118.648
686	21593.018
686	21593.018
687	21943.135
687	21943.135
688	21621.277
688	21621.277
689	21409.26
689	21409.26
690	21694.822
691	21438.936
691	21438.936
692	21336.006
692	21336.006
693	21630.723
693	21630.723
694	21625.129
694	21625.129
695	21767.68
695	21767.68
696	21451.652
696	21451.652
697	21420.367
697	21420.367
698	21682.426
698	21682.426
699	21595.67
699	21595.67
700	21210.994
700	21210.994
701	21591.91
702	20606.432
702	20606.432
703	20664.9
703	20664.9
704	20713.92
704	20713.92
705	20076.16
705	20076.16
706	19785.646
707	19955.285
707	19955.285
708	19533.156
708	19533.156
709	19466.713
709	19466.713
710	19360.332
710	19360.332
711	19182.908
711	19182.908
712	19081.889
713	18480.223
713	18480.223
714	18248.693
714	18248.693
715	18193.537
715	18193.537
716	17937.379
716	17937.379
717	18216.25
718	17729.584
718	17729.584
719	17473.076
719	17473.076
720	17476.484
720	17476.484
721	17383.262
721	17383.262
722	17244.051
722	17244.051
723	16926.592
723	16926.592
724	16815.906
724	16815.906
725	16539.42
725	16539.42
726	16369.152
726	16369.152
727	16385.797
727	16385.797
728	16345.556
729	16114.116
729	16114.116
730	16233.799
730	16233.799
731	16032.979
731	16032.979
732	15896.008
732	15896.008
733	15855.56
734	16051.577
734	16051.577
735	15693.734
735	15693.734
736	15915.135
736	15915.135
737	15659.336
737	15659.336
738	15383.633
738	15383.633
739	15281.29
739	15281.29
740	15174.216
740	15174.216
741	15057.969
741	15057.969
742	14941.882
742	14941.882
743	14432.146
743	14432.146
744	14614.423
745	14440.926
745	14440.926
746	14922.513
746	14922.513
747	14103.056
747	14103.056
748	14310.959
748	14310.959
749	14507.816
749	14507.816
750	14351.313
750	14351.313
751	13698.621
751	13698.621
752	14000.699
752	14000.699
753	13828.031
753	13828.031
754	13334.911
754	13334.911
755	13515.099
756	12989.065
756	12989.065
757	13206.426
757	13206.426
758	12981.974
758	12981.974
759	12747.84
759	12747.84
760	12840.408
761	12382.765
761	12382.765
762	12579.714
762	12579.714
763	12353.906
763	12353.906
764	11993.255
764	11993.255
765	11748.132
765	11748.132
766	11541.655
766	11541.655
767	11631.075
767	11631.075
768	11265.954
768	11265.954
769	11065.084
769	11065.084
770	10969.479
770	10969.479
771	10622.268
772	10588.115
772	10588.115
773	10190.34
773	10190.34
774	10331.236
774	10331.236
775	10231.688
775	10231.688
776	10047.953
777	9772.4951
777	9772.4951
778	9764.8516
778	9764.8516
779	9216.5352
779	9216.5352
780	9431.4512
780	9431.4512
781	9340.9072
781	9340.9072
782	9109.0469
783	9124.9199
783	9124.9199
784	8631.71
784	8631.71
785	8679.4082
785	8679.4082
786	8399.8467
786	8399.8467
787	8214.5518
788	8378.4834
788	8378.4834
789	8198.3936
789	8198.3936
790	7973.4629
790	7973.4629
791	7778.3979
791	7778.3979
792	7788.7534
792	7788.7534
793	7672.5835
793	7672.5835
794	7421.7246
794	7421.7246
795	7271.042
795	7271.042
796	7409.3857
796	7409.3857
797	7295.7222
797	7295.7222
798	7107.041
799	7415.0625
799	7415.0625
800	7192.8213
