# Supplementary material for: Intrinsic anti-Stokes emission in living HeLa cells
Source: PLoS One. 2020 Mar 16;15(3):e0230441. doi: 10.1371/journal.pone.0230441 (PMC7075565; doi:10.1371/journal.pone.0230441)
Supplement: S1 Datasets — (ZIP) [file pone.0230441.s005.zip › Data/Fig SI 4/A/Ex633_Cell growth medium with phenol red.txt]

509.897	109
510.109	114
510.32	114
510.531	113
510.742	111
510.954	108
511.165	105
511.376	115
511.587	108
511.798	117
512.01	111
512.221	112
512.432	106
512.643	114
512.854	119
513.065	111
513.277	110
513.488	117
513.699	108
513.91	112
514.121	117
514.332	109
514.544	109
514.755	116
514.966	110
515.177	106
515.388	112
515.599	113
515.81	109
516.021	116
516.232	116
516.443	109
516.654	108
516.866	115
517.077	114
517.288	110
517.499	113
517.71	110
517.921	114
518.132	113
518.343	115
518.554	108
518.765	112
518.976	108
519.187	112
519.398	112
519.609	111
519.82	108
520.031	109
520.242	118
520.453	111
520.664	114
520.875	103
521.086	111
521.296	115
521.507	114
521.718	113
521.929	109
522.14	114
522.351	108
522.562	112
522.773	111
522.984	110
523.195	115
523.406	113
523.616	112
523.827	115
524.038	110
524.249	107
524.46	114
524.671	114
524.882	112
525.092	111
525.303	115
525.514	112
525.725	114
525.936	108
526.146	113
526.357	113
526.568	110
526.779	115
526.99	108
527.2	110
527.411	113
527.622	112
527.833	113
528.043	109
528.254	114
528.465	111
528.676	113
528.886	115
529.097	109
529.308	110
529.518	111
529.729	112
529.94	116
530.15	112
530.361	110
530.572	116
530.783	113
530.993	110
531.204	109
531.415	118
531.625	112
531.836	113
532.046	108
532.257	115
532.468	119
532.678	109
532.889	113
533.1	114
533.31	111
533.521	113
533.731	120
533.942	116
534.152	114
534.363	111
534.574	113
534.784	123
534.995	115
535.205	111
535.416	116
535.626	112
535.837	113
536.047	111
536.258	114
536.468	106
536.679	110
536.889	115
537.1	116
537.31	113
537.521	112
537.731	115
537.942	113
538.152	110
538.363	113
538.573	112
538.784	117
538.994	113
539.204	112
539.415	112
539.625	114
539.836	117
540.046	111
540.257	111
540.467	114
540.677	114
540.888	119
541.098	115
541.308	116
541.519	111
541.729	111
541.94	112
542.15	118
542.36	113
542.571	116
542.781	116
542.991	119
543.202	119
543.412	114
543.622	118
543.832	115
544.043	117
544.253	115
544.463	114
544.674	120
544.884	114
545.094	117
545.304	120
545.515	116
545.725	121
545.935	120
546.145	115
546.356	118
546.566	121
546.776	119
546.986	117
547.196	122
547.407	115
547.617	123
547.827	113
548.037	123
548.247	120
548.458	117
548.668	122
548.878	120
549.088	115
549.298	118
549.508	116
549.718	124
549.929	121
550.139	121
550.349	116
550.559	127
550.769	121
550.979	117
551.189	114
551.399	117
551.609	118
551.82	121
552.03	119
552.24	119
552.45	118
552.66	124
552.87	124
553.08	119
553.29	124
553.5	120
553.71	114
553.92	112
554.13	124
554.34	118
554.55	117
554.76	123
554.97	119
555.18	121
555.39	127
555.6	121
555.81	129
556.02	121
556.23	122
556.44	120
556.65	127
556.86	118
557.069	129
557.279	129
557.489	135
557.699	121
557.909	126
558.119	125
558.329	126
558.539	129
558.749	119
558.959	125
559.168	135
559.378	122
559.588	135
559.798	130
560.008	122
560.218	130
560.427	136
560.637	141
560.847	127
561.057	135
561.267	132
561.477	134
561.686	130
561.896	133
562.106	136
562.316	131
562.525	132
562.735	143
562.945	139
563.155	133
563.364	145
563.574	151
563.784	144
563.994	138
564.203	143
564.413	153
564.623	153
564.833	145
565.042	142
565.252	152
565.462	150
565.671	145
565.881	147
566.091	150
566.3	156
566.51	158
566.72	163
566.929	155
567.139	152
567.349	162
567.558	159
567.768	150
567.977	172
568.187	179
568.397	164
568.606	185
568.816	176
569.025	161
569.235	183
569.445	171
569.654	173
569.864	177
570.073	190
570.283	191
570.492	185
570.702	192
570.911	193
571.121	194
571.331	198
571.54	196
571.75	204
571.959	202
572.169	203
572.378	204
572.588	218
572.797	219
573.006	207
573.216	213
573.425	218
573.635	224
573.844	236
574.054	226
574.263	234
574.473	234
574.682	225
574.891	243
575.101	244
575.31	232
575.52	269
575.729	253
575.938	267
576.148	258
576.357	286
576.567	255
576.776	281
576.985	263
577.195	262
577.404	288
577.613	279
577.823	293
578.032	300
578.241	295
578.451	302
578.66	298
578.869	293
579.079	299
579.288	312
579.497	331
579.707	326
579.916	337
580.125	333
580.334	336
580.544	345
580.753	329
580.962	342
581.171	346
581.381	347
581.59	341
581.799	353
582.008	348
582.217	388
582.427	393
582.636	375
582.845	394
583.054	410
583.263	416
583.473	413
583.682	411
583.891	394
584.1	447
584.309	426
584.518	428
584.728	456
584.937	447
585.146	481
585.355	451
585.564	451
585.773	458
585.982	453
586.191	478
586.4	473
586.61	497
586.819	517
587.028	532
587.237	476
587.446	521
587.655	525
587.864	518
588.073	547
588.282	535
588.491	570
588.7	583
588.909	557
589.118	565
589.327	604
589.536	585
589.745	580
589.954	615
590.163	602
590.372	596
590.581	620
590.79	611
590.999	633
591.208	637
591.417	620
591.626	661
591.835	619
592.044	635
592.253	640
592.462	679
592.67	683
592.879	645
593.088	665
593.297	655
593.506	638
593.715	661
593.924	679
594.133	657
594.342	651
594.55	666
594.759	675
594.968	680
595.177	725
595.386	698
595.595	709
595.804	737
596.012	756
596.221	775
596.43	764
596.639	779
596.848	753
597.056	783
597.265	786
597.474	779
597.683	815
597.891	818
598.1	799
598.309	824
598.518	797
598.726	803
598.935	798
599.144	781
599.353	853
599.561	816
599.77	776
599.979	791
600.187	795
600.396	836
600.605	854
600.814	827
601.022	837
601.231	876
601.44	853
601.648	829
601.857	877
602.066	909
602.274	878
602.483	936
602.691	892
602.9	936
603.109	923
603.317	953
603.526	926
603.734	950
603.943	981
604.152	1046
604.36	1005
604.569	1051
604.777	1033
604.986	1027
605.195	1042
605.403	1040
605.612	1028
605.82	1072
606.029	1086
606.237	1062
606.446	1093
606.654	1093
606.863	1082
607.071	1122
607.28	1114
607.488	1110
607.697	1137
607.905	1146
608.114	1143
608.322	1152
608.531	1102
608.739	1138
608.948	1140
609.156	1141
609.364	1154
609.573	1150
609.781	1170
609.99	1167
610.198	1170
610.407	1166
610.615	1160
610.823	1171
611.032	1223
611.24	1191
611.448	1241
611.657	1189
611.865	1250
612.074	1248
612.282	1213
612.49	1255
612.699	1273
612.907	1215
613.115	1243
613.324	1251
613.532	1255
613.74	1262
613.949	1248
614.157	1261
614.365	1311
614.573	1369
614.782	1370
614.99	1398
615.198	1432
615.407	1471
615.615	1477
615.823	1469
616.031	1453
616.24	1473
616.448	1516
616.656	1509
616.864	1450
617.072	1410
617.281	1372
617.489	1298
617.697	1280
617.905	1188
618.114	1156
618.322	1105
618.53	976
618.738	896
618.946	818
619.154	758
619.363	716
619.571	697
619.779	655
619.987	633
620.195	667
620.403	661
620.611	668
620.819	711
621.028	755
621.236	786
621.444	832
621.652	839
621.86	801
622.068	713
622.276	664
622.484	604
622.692	483
622.9	373
623.108	291
623.316	252
623.524	180
623.732	161
623.94	147
624.148	124
624.356	125
624.564	125
624.772	125
624.98	124
625.188	121
625.396	116
625.604	115
625.812	124
626.02	128
626.228	118
626.436	116
626.644	124
626.852	116
627.06	126
627.268	117
627.476	128
627.684	120
627.892	123
628.1	120
628.307	132
628.515	118
628.723	119
628.931	124
629.139	126
629.347	123
629.555	127
629.763	124
629.97	122
630.178	129
630.386	119
630.594	133
630.802	130
631.01	131
631.217	136
631.425	138
631.633	135
631.841	137
632.049	130
632.256	139
632.464	132
632.672	127
632.88	124
633.087	136
633.295	131
633.503	138
633.711	135
633.918	138
634.126	138
634.334	140
634.542	143
634.749	136
634.957	140
635.165	137
635.372	133
635.58	141
635.788	141
635.996	129
636.203	128
636.411	139
636.619	136
636.826	134
637.034	133
637.241	138
637.449	128
637.657	131
637.864	133
638.072	128
638.28	129
638.487	129
638.695	124
638.902	135
639.11	128
639.318	123
639.525	132
639.733	130
639.94	125
640.148	121
640.355	129
640.563	119
640.77	120
640.978	118
641.186	116
641.393	124
641.601	122
641.808	128
642.016	120
642.223	120
642.431	119
642.638	116
642.846	119
643.053	128
643.26	118
643.468	123
643.675	123
643.883	117
644.09	120
644.298	120
644.505	123
644.713	122
644.92	118
645.127	124
645.335	116
645.542	123
645.75	117
645.957	117
646.164	123
646.372	128
646.579	118
646.787	113
646.994	124
647.201	122
647.409	116
647.616	120
647.823	113
648.031	119
648.238	114
648.445	118
648.653	116
648.86	114
649.067	118
649.275	123
649.482	127
649.689	122
649.896	117
650.104	122
650.311	125
650.518	116
650.725	112
650.933	124
651.14	119
651.347	134
651.554	121
651.762	119
651.969	112
652.176	120
652.383	125
652.59	117
652.798	113
653.005	115
653.212	125
653.419	117
653.626	122
653.834	123
654.041	117
654.248	119
654.455	116
654.662	117
654.869	117
655.076	113
655.284	122
655.491	118
655.698	111
655.905	120
656.112	122
656.319	117
656.526	120
656.733	114
656.94	119
657.147	122
657.354	116
657.562	120
657.769	116
657.976	115
658.183	119
658.39	118
658.597	112
658.804	116
659.011	117
659.218	117
659.425	115
659.632	115
659.839	124
660.046	123
660.253	123
660.46	121
660.667	125
660.874	115
661.081	114
661.288	118
661.494	118
661.701	116
661.908	116
662.115	119
662.322	116
662.529	122
662.736	117
662.943	110
663.15	120
663.357	118
663.564	121
663.77	113
663.977	116
664.184	120
664.391	119
664.598	122
664.805	117
665.012	124
665.218	120
665.425	109
665.632	119
665.839	121
666.046	119
666.253	115
666.459	123
666.666	116
666.873	116
667.08	120
667.287	115
667.493	115
667.7	118
667.907	118
668.114	118
668.32	116
668.527	117
668.734	118
668.941	120
669.147	114
669.354	115
669.561	122
669.767	117
669.974	117
670.181	116
670.388	123
670.594	121
670.801	117
671.008	116
671.214	124
671.421	117
671.628	115
671.834	115
672.041	118
672.247	117
672.454	117
672.661	116
672.867	113
673.074	118
673.281	115
673.487	118
673.694	117
673.9	112
674.107	117
674.314	110
674.52	118
674.727	112
674.933	124
675.14	122
675.346	115
675.553	119
675.759	110
675.966	118
676.172	119
676.379	121
676.585	119
676.792	115
676.998	120
677.205	119
677.411	118
677.618	110
677.824	117
678.031	126
678.237	117
678.444	115
678.65	119
678.857	113
679.063	113
679.27	119
679.476	116
679.682	121
679.889	114
680.095	119
680.302	109
680.508	109
680.714	115
680.921	110
681.127	110
681.334	117
681.54	116
681.746	122
681.953	111
682.159	120
682.365	113
682.572	117
682.778	118
682.984	119
683.191	111
683.397	111
683.603	114
683.81	122
684.016	115
684.222	124
684.428	107
684.635	118
684.841	116
685.047	115
685.254	115
685.46	117
685.666	114
685.872	113
686.079	117
686.285	119
686.491	106
686.697	113
686.903	118
687.11	111
687.316	115
687.522	120
687.728	118
687.934	120
688.141	115
688.347	113
688.553	111
688.759	119
688.965	115
689.171	118
689.378	119
689.584	111
689.79	116
689.996	112
690.202	119
690.408	110
690.614	119
690.82	118
691.026	113
691.233	114
691.439	119
691.645	110
691.851	113
692.057	112
692.263	111
692.469	111
692.675	113
692.881	115
693.087	114
693.293	113
693.499	115
693.705	119
693.911	114
694.117	112
694.323	115
694.529	118
694.735	115
694.941	119
695.147	115
695.353	114
695.559	115
695.765	111
695.971	117
696.177	119
696.383	113
696.589	113
696.795	122
697.001	116
697.207	117
697.412	118
697.618	117
697.824	117
698.03	117
698.236	114
698.442	114
698.648	109
698.854	109
699.06	115
699.265	114
699.471	116
699.677	117
699.883	116
700.089	111
700.295	108
700.5	116
700.706	108
700.912	113
701.118	114
701.324	112
701.529	118
701.735	108
701.941	118
702.147	114
702.353	111
702.558	113
702.764	113
702.97	117
703.176	111
703.381	113
703.587	115
703.793	113
703.998	113
704.204	113
704.41	110
704.616	113
704.821	113
705.027	113
705.233	115
705.438	110
705.644	112
705.85	115
706.055	124
706.261	112
706.467	106
706.672	114
706.878	120
707.084	117
707.289	116
707.495	114
707.7	119
707.906	116
708.112	108
708.317	119
708.523	112
708.728	114
708.934	108
709.14	119
709.345	114
709.551	113
709.756	115
709.962	111
710.167	116
710.373	112
710.578	109
710.784	113
710.989	115
711.195	117
711.4	112
711.606	116
711.811	120
712.017	112
712.222	113
712.428	112
712.633	112
712.839	115
713.044	111
713.25	113
713.455	112
713.661	109
713.866	115
714.071	113
714.277	109
714.482	112
714.688	109
714.893	115
715.099	109
715.304	117
715.509	112
715.715	114
715.92	113
716.125	118
716.331	114
716.536	113
716.741	112
716.947	113
717.152	107
717.358	114
717.563	120
717.768	115
717.973	110
718.179	110
718.384	114
718.589	111
718.795	115
719	115
719.205	111
719.411	112
719.616	116
719.821	108
720.026	110
720.232	114
720.437	103
720.642	109
720.847	115
721.052	108
721.258	114
721.463	114
721.668	112
721.873	111
722.079	117
722.284	112
722.489	118
722.694	116
722.899	114
723.104	120
723.31	109
723.515	107
723.72	113
723.925	117
724.13	112
724.335	116
724.54	110
724.746	118
724.951	106
725.156	113
725.361	114
725.566	118
725.771	117
725.976	108
726.181	105
726.386	112
726.591	114
726.796	112
727.001	110
727.207	113
727.412	108
727.617	111
727.822	113
728.027	115
728.232	116
728.437	109
728.642	113
728.847	115
729.052	117
729.257	114
729.462	117
729.667	112
729.872	113
730.077	113
730.282	112
730.486	110
730.691	109
730.896	114
731.101	118
731.306	112
731.511	111
731.716	113
731.921	103
732.126	111
732.331	107
732.536	111
732.741	111
732.945	112
733.15	116
733.355	106
733.56	116
733.765	110
733.97	114
734.175	108
734.379	111
734.584	115
734.789	114
734.994	112
735.199	113
735.404	107
735.608	111
735.813	109
736.018	112
736.223	114
736.428	111
736.632	114
736.837	116
737.042	113
737.247	111
737.451	113
737.656	111
737.861	114
738.066	117
738.27	109
738.475	106
738.68	113
738.884	114
739.089	108
739.294	113
739.498	113
739.703	106
739.908	113
740.113	113
740.317	112
740.522	111
740.727	111
740.931	110
741.136	112
741.34	109
741.545	108
741.75	113
741.954	114
742.159	112
742.364	104
742.568	107
742.773	114
742.977	108
743.182	111
743.386	108
743.591	113
743.796	113
744	116
744.205	108
744.409	112
744.614	111
744.818	113
745.023	112
745.227	109
745.432	108
745.636	115
745.841	111
746.045	108
746.25	110
746.454	116
746.659	118
746.863	108
747.068	111
747.272	111
747.477	110
747.681	118
747.886	108
748.09	113
748.295	117
748.499	107
748.703	110
748.908	111
749.112	112
749.317	109
749.521	113
749.725	115
749.93	112
750.134	110
750.339	110
750.543	113
750.747	108
750.952	108
751.156	115
751.36	110
751.565	111
751.769	110
751.973	114
752.178	114
752.382	111
752.586	116
752.791	112
752.995	106
753.199	109
753.404	110
753.608	113
753.812	113
754.016	112
754.221	111
754.425	113
754.629	114
754.833	115
755.038	111
755.242	111
755.446	118
755.65	112
755.854	114
756.059	112
756.263	110
756.467	112
756.671	112
756.875	113
757.08	112
757.284	108
757.488	110
757.692	106
757.896	117
758.1	113
758.305	112
758.509	112
758.713	114
758.917	110
759.121	109
759.325	104
759.529	108
759.733	109
759.938	113
760.142	108
760.346	108
760.55	112
760.754	111
760.958	112
761.162	114
761.366	106
761.57	110
761.774	114
761.978	109
762.182	109
762.386	110
762.59	109
762.794	109
762.998	110
763.202	113
763.406	115
763.61	110
763.814	109
764.018	109
764.222	117
764.426	107
764.63	109
764.834	112
765.038	113
765.242	110
765.446	109
765.65	114
765.854	110
766.058	111
766.262	105
766.465	112
766.669	111
766.873	113
767.077	116
767.281	108
767.485	108
767.689	108
767.893	120
768.096	110
768.3	112
768.504	110
768.708	112
768.912	111
769.116	107
769.319	111
769.523	112
769.727	110
769.931	111
770.135	107
770.339	112
770.542	115
770.746	114
770.95	108
771.154	112
771.357	109
771.561	111
771.765	112
771.969	113
772.172	106
772.376	115
772.58	113
772.784	117
772.987	110
773.191	109
773.395	106
773.598	115
773.802	113
774.006	109
774.209	109
774.413	107
774.617	110
774.82	112
775.024	109
775.228	110
775.431	113
775.635	109
775.839	112
776.042	106
776.246	106
776.45	114
776.653	110
776.857	114
777.06	110
777.264	109
777.468	107
777.671	109
777.875	111
778.078	111
778.282	112
778.485	113
778.689	111
778.892	111
779.096	109
779.299	115
779.503	109
779.707	110
779.91	118
780.114	108
780.317	107
780.521	116
780.724	109
780.928	108
781.131	112
781.334	112
781.538	110
781.741	110
781.945	109
782.148	112
782.352	113
782.555	111
782.759	114
782.962	107
783.165	111
783.369	110
783.572	108
783.776	108
783.979	104
784.182	111
784.386	111
784.589	108
784.793	107
784.996	107
785.199	113
785.403	112
785.606	110
785.809	112
786.013	107
786.216	117
786.419	110
786.623	107
786.826	112
787.029	108
787.233	108
787.436	109
