# Supplementary material for: Intrinsic anti-Stokes emission in living HeLa cells
Source: PLoS One. 2020 Mar 16;15(3):e0230441. doi: 10.1371/journal.pone.0230441 (PMC7075565; doi:10.1371/journal.pone.0230441)
Supplement: S1 Datasets — (ZIP) [file pone.0230441.s005.zip › Data/Fig SI 4/A/Ex633_Cell growth medium without phenol red.txt]

509.897	111
510.109	113
510.32	109
510.531	105
510.742	114
510.954	118
511.165	108
511.376	108
511.587	113
511.798	112
512.01	109
512.221	114
512.432	113
512.643	111
512.854	110
513.065	112
513.277	109
513.488	112
513.699	110
513.91	111
514.121	114
514.332	108
514.544	107
514.755	109
514.966	114
515.177	107
515.388	110
515.599	112
515.81	112
516.021	112
516.232	113
516.443	115
516.654	107
516.866	115
517.077	106
517.288	114
517.499	113
517.71	112
517.921	113
518.132	108
518.343	114
518.554	110
518.765	112
518.976	113
519.187	113
519.398	114
519.609	113
519.82	109
520.031	114
520.242	113
520.453	108
520.664	111
520.875	115
521.086	109
521.296	112
521.507	113
521.718	112
521.929	115
522.14	111
522.351	115
522.562	121
522.773	119
522.984	111
523.195	118
523.406	109
523.616	111
523.827	112
524.038	119
524.249	106
524.46	118
524.671	111
524.882	110
525.092	115
525.303	115
525.514	115
525.725	111
525.936	116
526.146	116
526.357	113
526.568	112
526.779	110
526.99	113
527.2	109
527.411	116
527.622	114
527.833	115
528.043	116
528.254	115
528.465	114
528.676	110
528.886	113
529.097	109
529.308	112
529.518	114
529.729	111
529.94	111
530.15	111
530.361	109
530.572	107
530.783	118
530.993	111
531.204	116
531.415	108
531.625	109
531.836	109
532.046	113
532.257	116
532.468	108
532.678	114
532.889	108
533.1	109
533.31	108
533.521	119
533.731	110
533.942	115
534.152	111
534.363	118
534.574	119
534.784	116
534.995	113
535.205	116
535.416	111
535.626	112
535.837	118
536.047	113
536.258	111
536.468	117
536.679	112
536.889	113
537.1	113
537.31	119
537.521	110
537.731	115
537.942	117
538.152	112
538.363	112
538.573	112
538.784	121
538.994	111
539.204	119
539.415	106
539.625	118
539.836	115
540.046	115
540.257	109
540.467	112
540.677	108
540.888	121
541.098	115
541.308	113
541.519	112
541.729	114
541.94	112
542.15	114
542.36	116
542.571	113
542.781	119
542.991	115
543.202	114
543.412	119
543.622	119
543.832	114
544.043	113
544.253	117
544.463	112
544.674	118
544.884	113
545.094	116
545.304	115
545.515	124
545.725	117
545.935	118
546.145	121
546.356	116
546.566	118
546.776	116
546.986	116
547.196	115
547.407	118
547.617	121
547.827	118
548.037	122
548.247	124
548.458	115
548.668	124
548.878	113
549.088	117
549.298	117
549.508	115
549.718	120
549.929	111
550.139	112
550.349	118
550.559	116
550.769	111
550.979	113
551.189	118
551.399	118
551.609	116
551.82	113
552.03	113
552.24	112
552.45	116
552.66	111
552.87	112
553.08	117
553.29	115
553.5	117
553.71	115
553.92	111
554.13	114
554.34	118
554.55	115
554.76	116
554.97	112
555.18	122
555.39	117
555.6	106
555.81	114
556.02	112
556.23	117
556.44	110
556.65	119
556.86	111
557.069	113
557.279	115
557.489	110
557.699	116
557.909	114
558.119	123
558.329	114
558.539	115
558.749	112
558.959	111
559.168	115
559.378	110
559.588	112
559.798	117
560.008	104
560.218	117
560.427	111
560.637	109
560.847	115
561.057	111
561.267	119
561.477	113
561.686	115
561.896	112
562.106	115
562.316	115
562.525	114
562.735	115
562.945	115
563.155	115
563.364	116
563.574	113
563.784	118
563.994	117
564.203	108
564.413	113
564.623	112
564.833	115
565.042	115
565.252	115
565.462	117
565.671	114
565.881	109
566.091	114
566.3	119
566.51	113
566.72	113
566.929	118
567.139	121
567.349	113
567.558	113
567.768	113
567.977	113
568.187	118
568.397	115
568.606	119
568.816	112
569.025	112
569.235	115
569.445	110
569.654	113
569.864	114
570.073	116
570.283	121
570.492	111
570.702	111
570.911	113
571.121	118
571.331	113
571.54	113
571.75	112
571.959	114
572.169	118
572.378	116
572.588	121
572.797	118
573.006	112
573.216	118
573.425	111
573.635	114
573.844	114
574.054	118
574.263	115
574.473	117
574.682	119
574.891	121
575.101	116
575.31	110
575.52	121
575.729	117
575.938	112
576.148	112
576.357	115
576.567	120
576.776	119
576.985	114
577.195	111
577.404	117
577.613	120
577.823	117
578.032	125
578.241	110
578.451	122
578.66	119
578.869	115
579.079	117
579.288	118
579.497	116
579.707	117
579.916	122
580.125	122
580.334	113
580.544	118
580.753	117
580.962	118
581.171	122
581.381	126
581.59	117
581.799	124
582.008	121
582.217	122
582.427	124
582.636	115
582.845	119
583.054	120
583.263	124
583.473	128
583.682	122
583.891	116
584.1	116
584.309	127
584.518	119
584.728	121
584.937	134
585.146	125
585.355	124
585.564	128
585.773	127
585.982	127
586.191	122
586.4	131
586.61	129
586.819	131
587.028	128
587.237	138
587.446	124
587.655	127
587.864	126
588.073	136
588.282	125
588.491	131
588.7	137
588.909	136
589.118	121
589.327	125
589.536	140
589.745	137
589.954	138
590.163	137
590.372	139
590.581	138
590.79	130
590.999	132
591.208	135
591.417	137
591.626	141
591.835	132
592.044	137
592.253	147
592.462	150
592.67	143
592.879	139
593.088	146
593.297	139
593.506	149
593.715	148
593.924	147
594.133	148
594.342	137
594.55	147
594.759	145
594.968	153
595.177	142
595.386	152
595.595	150
595.804	153
596.012	159
596.221	164
596.43	164
596.639	157
596.848	160
597.056	170
597.265	155
597.474	166
597.683	172
597.891	164
598.1	175
598.309	163
598.518	181
598.726	180
598.935	170
599.144	166
599.353	178
599.561	188
599.77	185
599.979	191
600.187	189
600.396	189
600.605	170
600.814	189
601.022	191
601.231	202
601.44	190
601.648	190
601.857	196
602.066	204
602.274	210
602.483	218
602.691	204
602.9	213
603.109	218
603.317	219
603.526	217
603.734	218
603.943	228
604.152	243
604.36	233
604.569	249
604.777	234
604.986	246
605.195	237
605.403	251
605.612	261
605.82	254
606.029	257
606.237	262
606.446	270
606.654	276
606.863	273
607.071	280
607.28	291
607.488	272
607.697	268
607.905	304
608.114	290
608.322	287
608.531	277
608.739	295
608.948	294
609.156	308
609.364	327
609.573	317
609.781	329
609.99	314
610.198	318
610.407	323
610.615	356
610.823	370
611.032	385
611.24	349
611.448	377
611.657	385
611.865	371
612.074	378
612.282	385
612.49	396
612.699	405
612.907	397
613.115	405
613.324	406
613.532	435
613.74	453
613.949	449
614.157	477
614.365	483
614.573	485
614.782	508
614.99	538
615.198	522
615.407	549
615.615	557
615.823	556
616.031	579
616.24	604
616.448	607
616.656	558
616.864	600
617.072	578
617.281	582
617.489	562
617.697	543
617.905	525
618.114	495
618.322	484
618.53	445
618.738	433
618.946	431
619.154	378
619.363	378
619.571	339
619.779	348
619.987	336
620.195	332
620.403	333
620.611	380
620.819	382
621.028	385
621.236	386
621.444	449
621.652	435
621.86	423
622.068	412
622.276	383
622.484	319
622.692	275
622.9	265
623.108	202
623.316	173
623.524	145
623.732	128
623.94	121
624.148	115
624.356	117
624.564	115
624.772	112
624.98	118
625.188	109
625.396	111
625.604	111
625.812	116
626.02	116
626.228	108
626.436	110
626.644	114
626.852	111
627.06	111
627.268	112
627.476	117
627.684	113
627.892	115
628.1	111
628.307	116
628.515	115
628.723	113
628.931	112
629.139	117
629.347	117
629.555	115
629.763	118
629.97	118
630.178	115
630.386	115
630.594	110
630.802	120
631.01	118
631.217	123
631.425	117
631.633	126
631.841	121
632.049	124
632.256	122
632.464	122
632.672	114
632.88	123
633.087	121
633.295	125
633.503	119
633.711	115
633.918	120
634.126	116
634.334	115
634.542	117
634.749	120
634.957	111
635.165	118
635.372	115
635.58	120
635.788	118
635.996	110
636.203	119
636.411	113
636.619	118
636.826	114
637.034	122
637.241	125
637.449	125
637.657	118
637.864	122
638.072	119
638.28	115
638.487	120
638.695	117
638.902	118
639.11	120
639.318	118
639.525	114
639.733	111
639.94	119
640.148	114
640.355	115
640.563	110
640.77	110
640.978	113
641.186	116
641.393	113
641.601	111
641.808	112
642.016	109
642.223	109
642.431	109
642.638	113
642.846	115
643.053	117
643.26	114
643.468	110
643.675	114
643.883	113
644.09	114
644.298	114
644.505	110
644.713	116
644.92	110
645.127	112
645.335	113
645.542	110
645.75	113
645.957	109
646.164	111
646.372	111
646.579	111
646.787	113
646.994	113
647.201	107
647.409	112
647.616	112
647.823	110
648.031	115
648.238	112
648.445	107
648.653	113
648.86	114
649.067	112
649.275	114
649.482	109
649.689	110
649.896	116
650.104	111
650.311	108
650.518	111
650.725	107
650.933	116
651.14	117
651.347	111
651.554	114
651.762	110
651.969	110
652.176	111
652.383	113
652.59	112
652.798	111
653.005	113
653.212	111
653.419	113
653.626	113
653.834	107
654.041	120
654.248	117
654.455	112
654.662	112
654.869	108
655.076	115
655.284	113
655.491	113
655.698	112
655.905	114
656.112	111
656.319	112
656.526	107
656.733	113
656.94	106
657.147	107
657.354	110
657.562	117
657.769	111
657.976	115
658.183	113
658.39	112
658.597	112
658.804	109
659.011	112
659.218	110
659.425	116
659.632	115
659.839	111
660.046	111
660.253	111
660.46	108
660.667	113
660.874	108
661.081	108
661.288	112
661.494	116
661.701	115
661.908	113
662.115	114
662.322	117
662.529	110
662.736	118
662.943	110
663.15	113
663.357	113
663.564	115
663.77	113
663.977	113
664.184	114
664.391	111
664.598	113
664.805	107
665.012	109
665.218	114
665.425	110
665.632	107
665.839	116
666.046	109
666.253	114
666.459	112
666.666	112
666.873	115
667.08	108
667.287	112
667.493	113
667.7	113
667.907	108
668.114	111
668.32	113
668.527	109
668.734	111
668.941	117
669.147	110
669.354	112
669.561	108
669.767	112
669.974	111
670.181	110
670.388	110
670.594	110
670.801	112
671.008	112
671.214	106
671.421	109
671.628	111
671.834	112
672.041	111
672.247	110
672.454	108
672.661	110
672.867	118
673.074	108
673.281	109
673.487	113
673.694	112
673.9	106
674.107	112
674.314	113
674.52	115
674.727	112
674.933	118
675.14	110
675.346	112
675.553	111
675.759	110
675.966	110
676.172	109
676.379	114
676.585	113
676.792	114
676.998	108
677.205	112
677.411	110
677.618	103
677.824	114
678.031	114
678.237	107
678.444	107
678.65	109
678.857	110
679.063	108
679.27	110
679.476	113
679.682	112
679.889	109
680.095	109
680.302	118
680.508	107
680.714	110
680.921	111
681.127	111
681.334	111
681.54	113
681.746	112
681.953	110
682.159	111
682.365	114
682.572	109
682.778	112
682.984	113
683.191	109
683.397	110
683.603	111
683.81	110
684.016	110
684.222	109
684.428	112
684.635	111
684.841	110
685.047	111
685.254	112
685.46	107
685.666	110
685.872	112
686.079	111
686.285	111
686.491	108
686.697	112
686.903	108
687.11	110
687.316	105
687.522	113
687.728	113
687.934	110
688.141	110
688.347	110
688.553	112
688.759	114
688.965	113
689.171	110
689.378	111
689.584	112
689.79	108
689.996	113
690.202	110
690.408	110
690.614	112
690.82	108
691.026	114
691.233	108
691.439	118
691.645	112
691.851	107
692.057	114
692.263	112
692.469	112
692.675	108
692.881	110
693.087	108
693.293	115
693.499	113
693.705	105
693.911	111
694.117	110
694.323	111
694.529	110
694.735	109
694.941	110
695.147	109
695.353	114
695.559	114
695.765	105
695.971	112
696.177	111
696.383	108
696.589	112
696.795	109
697.001	113
697.207	109
697.412	108
697.618	110
697.824	112
698.03	107
698.236	111
698.442	110
698.648	113
698.854	113
699.06	116
699.265	112
699.471	112
699.677	105
699.883	111
700.089	113
700.295	110
700.5	111
700.706	108
700.912	110
701.118	107
701.324	119
701.529	109
701.735	115
701.941	112
702.147	110
702.353	105
702.558	113
702.764	112
702.97	112
703.176	114
703.381	117
703.587	109
703.793	118
703.998	102
704.204	116
704.41	108
704.616	114
704.821	109
705.027	113
705.233	113
705.438	112
705.644	109
705.85	109
706.055	111
706.261	111
706.467	114
706.672	106
706.878	114
707.084	108
707.289	111
707.495	113
707.7	111
707.906	112
708.112	112
708.317	108
708.523	109
708.728	110
708.934	110
709.14	113
709.345	113
709.551	114
709.756	109
709.962	105
710.167	114
710.373	108
710.578	116
710.784	109
710.989	109
711.195	105
711.4	111
711.606	107
711.811	112
712.017	114
712.222	112
712.428	108
712.633	111
712.839	107
713.044	112
713.25	113
713.455	110
713.661	108
713.866	118
714.071	108
714.277	111
714.482	106
714.688	110
714.893	113
715.099	109
715.304	111
715.509	108
715.715	113
715.92	111
716.125	107
716.331	110
716.536	110
716.741	109
716.947	112
717.152	114
717.358	114
717.563	112
717.768	108
717.973	114
718.179	112
718.384	112
718.589	114
718.795	109
719	113
719.205	115
719.411	111
719.616	112
719.821	111
720.026	109
720.232	107
720.437	113
720.642	110
720.847	110
721.052	110
721.258	113
721.463	112
721.668	108
721.873	103
722.079	109
722.284	116
722.489	108
722.694	111
722.899	113
723.104	111
723.31	113
723.515	113
723.72	113
723.925	110
724.13	110
724.335	107
724.54	113
724.746	110
724.951	114
725.156	108
725.361	113
725.566	113
725.771	107
725.976	108
726.181	111
726.386	114
726.591	110
726.796	116
727.001	112
727.207	108
727.412	108
727.617	111
727.822	113
728.027	112
728.232	110
728.437	108
728.642	111
728.847	115
729.052	110
729.257	109
729.462	111
729.667	115
729.872	113
730.077	108
730.282	103
730.486	115
730.691	108
730.896	108
731.101	108
731.306	105
731.511	107
731.716	114
731.921	113
732.126	115
732.331	106
732.536	111
732.741	112
732.945	114
733.15	108
733.355	114
733.56	108
733.765	113
733.97	110
734.175	108
734.379	111
734.584	108
734.789	112
734.994	109
735.199	106
735.404	112
735.608	112
735.813	114
736.018	111
736.223	116
736.428	109
736.632	107
736.837	113
737.042	109
737.247	117
737.451	107
737.656	109
737.861	108
738.066	110
738.27	110
738.475	111
738.68	110
738.884	116
739.089	110
739.294	108
739.498	109
739.703	116
739.908	107
740.113	109
740.317	112
740.522	111
740.727	109
740.931	106
741.136	110
741.34	114
741.545	109
741.75	111
741.954	117
742.159	109
742.364	109
742.568	114
742.773	112
742.977	107
743.182	110
743.386	113
743.591	114
743.796	110
744	110
744.205	109
744.409	110
744.614	111
744.818	109
745.023	118
745.227	113
745.432	111
745.636	111
745.841	109
746.045	114
746.25	110
746.454	112
746.659	110
746.863	107
747.068	109
747.272	116
747.477	110
747.681	109
747.886	107
748.09	111
748.295	110
748.499	111
748.703	112
748.908	108
749.112	113
749.317	108
749.521	110
749.725	110
749.93	111
750.134	111
750.339	116
750.543	112
750.747	109
750.952	108
751.156	108
751.36	109
751.565	116
751.769	109
751.973	112
752.178	110
752.382	107
752.586	109
752.791	118
752.995	105
753.199	105
753.404	110
753.608	112
753.812	112
754.016	111
754.221	112
754.425	109
754.629	111
754.833	112
755.038	111
755.242	107
755.446	112
755.65	111
755.854	108
756.059	110
756.263	106
756.467	112
756.671	109
756.875	112
757.08	107
757.284	109
757.488	110
757.692	108
757.896	112
758.1	108
758.305	110
758.509	107
758.713	107
758.917	109
759.121	115
759.325	112
759.529	112
759.733	111
759.938	110
760.142	112
760.346	108
760.55	105
760.754	111
760.958	110
761.162	112
761.366	108
761.57	110
761.774	107
761.978	106
762.182	115
762.386	108
762.59	113
762.794	109
762.998	110
763.202	107
763.406	111
763.61	111
763.814	109
764.018	112
764.222	103
764.426	112
764.63	111
764.834	108
765.038	111
765.242	110
765.446	111
765.65	109
765.854	109
766.058	115
766.262	110
766.465	116
766.669	108
766.873	111
767.077	114
767.281	112
767.485	112
767.689	103
767.893	112
768.096	110
768.3	114
768.504	108
768.708	110
768.912	106
769.116	114
769.319	111
769.523	106
769.727	113
769.931	117
770.135	112
770.339	109
770.542	110
770.746	110
770.95	112
771.154	112
771.357	111
771.561	111
771.765	113
771.969	112
772.172	111
772.376	114
772.58	112
772.784	107
772.987	110
773.191	107
773.395	110
773.598	111
773.802	111
774.006	110
774.209	116
774.413	109
774.617	113
774.82	112
775.024	108
775.228	108
775.431	111
775.635	111
775.839	111
776.042	113
776.246	108
776.45	111
776.653	109
776.857	110
777.06	107
777.264	114
777.468	111
777.671	108
777.875	109
778.078	113
778.282	115
778.485	119
778.689	117
778.892	115
779.096	113
779.299	111
779.503	110
779.707	111
779.91	108
780.114	114
780.317	109
780.521	112
780.724	111
780.928	111
781.131	110
781.334	112
781.538	115
781.741	109
781.945	108
782.148	105
782.352	113
782.555	110
782.759	111
782.962	109
783.165	111
783.369	108
783.572	112
783.776	107
783.979	108
784.182	108
784.386	113
784.589	110
784.793	109
784.996	108
785.199	102
785.403	111
785.606	110
785.809	110
786.013	111
786.216	114
786.419	113
786.623	110
786.826	108
787.029	116
787.233	113
787.436	110
